# Supplementary material for: N-(3-Octyl-4-oxo-1,3-thia­zolidin-2-yl­idene)benzamide
Source: Acta Crystallogr Sect E Struct Rep Online. 2010 Nov 24;66(Pt 12):o3285. doi: 10.1107/S1600536810047884 (PMC3011722; doi:10.1107/S1600536810047884)
Supplement: Supplementary file 1 [file e-66-o3285-sup1.cif]

##############################################################################
###                                                                        ###
###        Electronic paper (Acta Crystallographica Section E)             ###
###                                                                        ###
##############################################################################
#                                                                            #
# This CIF contains the data in a paper accepted for publication in Acta     #
# Crystallographica Section E. It conforms to the requirements of Notes      #
# for Authors for Section E, and has been peer reviewed under the auspices   #
# of the IUCr Commission on Journals.                                        #
#                                                                            #
# Full details of the Crystallographic Information File format               #
# are given in the paper "The Crystallographic Information File (CIF):       #
# a New Standard Archive File for Crystallography" by S. R. Hall, F. H.      #
# Allen and I. D. Brown [Acta Cryst. (1991), A47, 655-685].                  #
#                                                                            #
# The current version of the core CIF dictionary is obtainable from          #
# ftp://ftp.iucr.org/pub/cif_core.dic. The current version number is 2.4.    #
#                                                                            #
# Software is freely available for graphical display of the structure(s) in  #
# this CIF.  For information consult the CIF home page http://www.iucr.org/  #
# cif/home.html                                                              #
#                                                                            #
# This file may be used for bona fide research purposes within the           #
# scientific community so long as proper attribution is given to the journal # 
# article from which it was obtained.                                        #
#                                                                            #
##############################################################################
                                             
data_I
_audit_creation_method     SHELXL-97
_chemical_name_systematic
;
<i>N</i>-(3-Octyl-4-oxo-1,3-thiazolidin-2-ylidene)benzamide
;
_chemical_name_common     ?
_chemical_formula_moiety     'C18 H24 N2 O2 S'
_chemical_formula_sum     'C18 H24 N2 O2 S'
_chemical_formula_iupac     'C18 H24 N2 O2 S'
_chemical_formula_weight     332.45
_chemical_melting_point     ?
_symmetry_cell_setting     triclinic
_symmetry_space_group_name_H-M     'P -1'
_symmetry_space_group_name_Hall     '-p 1'
loop_
    _symmetry_equiv_pos_as_xyz
    'x, y, z'
    '-x, -y, -z'
_cell_length_a     5.3342(3)
_cell_length_b     8.6196(5)
_cell_length_c     20.0775(12)
_cell_angle_alpha     97.008(5)
_cell_angle_beta     92.870(4)
_cell_angle_gamma     99.477(4)
_cell_volume     901.41(9)
_cell_formula_units_Z     2
_cell_measurement_reflns_used     2856
_cell_measurement_theta_min     4.4521
_cell_measurement_theta_max     66.9615
_cell_measurement_temperature     293(2)
_exptl_crystal_description     'prism'
_exptl_crystal_colour     'yellow'
_exptl_crystal_size_max     0.26
_exptl_crystal_size_mid     0.18
_exptl_crystal_size_min     0.16
_exptl_crystal_density_diffrn     1.225
_exptl_crystal_density_meas     ?
_exptl_crystal_density_method     'not measured'
_exptl_crystal_F_000     356
_exptl_absorpt_coefficient_mu     0.190
_exptl_absorpt_correction_type     none
_exptl_absorpt_process_details     ?
_exptl_absorpt_correction_T_min     ?
_exptl_absorpt_correction_T_max     ?
_exptl_special_details
;
;
_diffrn_ambient_temperature     293(2)
_diffrn_radiation_type     MoK\a
_diffrn_radiation_wavelength     0.71073
_diffrn_radiation_source     'fine-focus sealed tube'
_diffrn_radiation_monochromator     graphite
_diffrn_measurement_device_type     'Oxford Diffraction Nova A'
_diffrn_measurement_method     '\w scans'
_diffrn_detector_area_resol_mean     ?
_diffrn_reflns_number     8685
_diffrn_reflns_av_R_equivalents     0.0389
_diffrn_reflns_av_sigmaI/netI     0.0283
_diffrn_reflns_theta_min     2.05
_diffrn_reflns_theta_max     25.12
_diffrn_reflns_theta_full     25.12
_diffrn_measured_fraction_theta_max     0.993
_diffrn_measured_fraction_theta_full     0.993
_diffrn_reflns_limit_h_min     -6
_diffrn_reflns_limit_h_max     5
_diffrn_reflns_limit_k_min     -9
_diffrn_reflns_limit_k_max     10
_diffrn_reflns_limit_l_min     -23
_diffrn_reflns_limit_l_max     23
_diffrn_standards_number     0
_diffrn_standards_interval_count     0
_diffrn_standards_interval_time     0
_diffrn_standards_decay_%     ?
_refine_special_details
;
Refinement of <i>F</i>^2^ against ALL reflections. The weighted <i>R</i>-factor
<i>wR</i> and goodness of fit <i>S</i> are based on <i>F</i>^2^, conventional
<i>R</i>-factors <i>R</i> are based on <i>F</i>, with <i>F</i> set to zero for
negative <i>F</i>^2^. The threshold expression of <i>F</i>^2^ >
\s(<i>F</i>^2^) is used only for calculating <i>R</i>-factors(gt) <i>etc</i>.
and is not relevant to the choice of reflections for refinement.
<i>R</i>-factors based on <i>F</i>^2^ are statistically about twice as large
as those based on <i>F</i>, and <i>R</i>- factors based on ALL data will be
even larger.
;
_reflns_number_total     3205
_reflns_number_gt     2371
_reflns_threshold_expression     I>2sigma(I)
_refine_ls_structure_factor_coef     Fsqd
_refine_ls_matrix_type     full
_refine_ls_R_factor_all     0.0730
_refine_ls_R_factor_gt     0.0509
_refine_ls_wR_factor_gt     0.1339
_refine_ls_wR_factor_ref     0.1446
_refine_ls_goodness_of_fit_ref     1.030
_refine_ls_restrained_S_all     1.030
_refine_ls_number_reflns     3205
_refine_ls_number_parameters     208
_refine_ls_number_restraints     0
_refine_ls_hydrogen_treatment     constr
_refine_ls_weighting_scheme     calc
_refine_ls_weighting_details
         'calc w=1/[\s^2^(Fo^2^)+(0.0633P)^2^+0.4272P] where P=(Fo^2^+2Fc^2^)/3'
_atom_sites_solution_hydrogens     geom
_atom_sites_solution_primary     direct
_atom_sites_solution_secondary     difmap
_refine_ls_shift/su_max     0.000
_refine_ls_shift/su_mean     0.000
_refine_diff_density_max     0.179
_refine_diff_density_min     -0.173
_refine_ls_extinction_method     none
_refine_ls_extinction_coef     ?
loop_
    _atom_type_symbol
    _atom_type_description
    _atom_type_scat_dispersion_real
    _atom_type_scat_dispersion_imag
    _atom_type_scat_source
    'C' 'C' 0.0033 0.0016
                         'International Tables Vol C Tables 4.2.6.8 and 6.1.1.4'
    'H' 'H' 0.0000 0.0000
                         'International Tables Vol C Tables 4.2.6.8 and 6.1.1.4'
    'N' 'N' 0.0061 0.0033
                         'International Tables Vol C Tables 4.2.6.8 and 6.1.1.4'
    'O' 'O' 0.0106 0.0060
                         'International Tables Vol C Tables 4.2.6.8 and 6.1.1.4'
    'S' 'S' 0.1246 0.1234
                         'International Tables Vol C Tables 4.2.6.8 and 6.1.1.4'
_computing_data_collection     'CrysAlis PRO (Oxford Diffraction, 2008)'
_computing_cell_refinement     'CrysAlis RED (Oxford Diffraction, 2008)'
_computing_data_reduction     'CrysAlis RED (Oxford Diffraction, 2008)'
_computing_structure_solution     'SHELXS97 (Sheldrick, 2008)'
_computing_structure_refinement     'SHELXL97 (Sheldrick, 2008)'
_computing_molecular_graphics     'ORTEP-3 for Windows (Farrugia, 1997)'
_computing_publication_material     'WinGX (Farrugia, 1999)'
loop_
    _atom_site_type_symbol
    _atom_site_label
    _atom_site_fract_x
    _atom_site_fract_y
    _atom_site_fract_z
    _atom_site_U_iso_or_equiv
    _atom_site_adp_type
    _atom_site_calc_flag
    _atom_site_refinement_flags
    _atom_site_occupancy
    _atom_site_disorder_assembly
    _atom_site_disorder_group
    N N2 0.2339(4) 0.3596(2) 0.30556(10) 0.0496(5) Uani d . 1 . .
    N N1 -0.1304(4) 0.2176(2) 0.34097(10) 0.0492(5) Uani d . 1 . .
    C C9 0.4393(5) 0.4805(3) 0.32305(14) 0.0533(6) Uani d . 1 . .
    C C8 0.0680(5) 0.3283(3) 0.35492(12) 0.0464(6) Uani d . 1 . .
    C C10 0.4427(5) 0.5499(3) 0.39502(14) 0.0585(7) Uani d . 1 . .
    H H10A 0.4422 0.6630 0.3982 0.070 Uiso calc R 1 . .
    H H10B 0.5952 0.5337 0.4197 0.070 Uiso calc R 1 . .
    O O1 -0.2580(4) 0.2654(2) 0.44909(9) 0.0680(6) Uani d . 1 . .
    O O2 0.5957(4) 0.5200(2) 0.28388(11) 0.0733(6) Uani d . 1 . .
    S S1 0.16338(13) 0.45285(8) 0.42998(3) 0.0534(2) Uani d . 1 . .
    C C7 -0.2882(5) 0.1901(3) 0.39283(13) 0.0508(6) Uani d . 1 . .
    C C1 -0.5089(5) 0.0581(3) 0.37455(13) 0.0495(6) Uani d . 1 . .
    C C11 0.1963(5) 0.2715(3) 0.23775(13) 0.0569(7) Uani d . 1 . .
    H H11A 0.1125 0.1638 0.2402 0.068 Uiso calc R 1 . .
    H H11B 0.3613 0.2663 0.2202 0.068 Uiso calc R 1 . .
    C C2 -0.5494(5) -0.0279(3) 0.31152(14) 0.0598(7) Uani d . 1 . .
    H H2 -0.4341 -0.0064 0.2792 0.072 Uiso calc R 1 . .
    C C6 -0.6820(5) 0.0229(3) 0.42264(15) 0.0606(7) Uani d . 1 . .
    H H6 -0.6555 0.0795 0.4656 0.073 Uiso calc R 1 . .
    C C5 -0.8909(6) -0.0944(4) 0.40707(18) 0.0712(8) Uani d . 1 . .
    H H5 -1.0049 -0.1172 0.4395 0.085 Uiso calc R 1 . .
    C C4 -0.9324(6) -0.1783(4) 0.34373(19) 0.0735(9) Uani d . 1 . .
    H H4 -1.0759 -0.2565 0.3331 0.088 Uiso calc R 1 . .
    C C13 -0.0006(7) 0.2535(5) 0.12043(15) 0.0816(10) Uani d . 1 . .
    H H13A 0.1634 0.2576 0.1013 0.098 Uiso calc R 1 . .
    H H13B -0.0658 0.1432 0.1241 0.098 Uiso calc R 1 . .
    C C12 0.0397(6) 0.3448(4) 0.18997(14) 0.0730(9) Uani d . 1 . .
    H H12A 0.1241 0.4523 0.1872 0.088 Uiso calc R 1 . .
    H H12B -0.1249 0.3508 0.2077 0.088 Uiso calc R 1 . .
    C C3 -0.7605(6) -0.1462(4) 0.29574(17) 0.0721(9) Uani d . 1 . .
    H H3 -0.7867 -0.2041 0.2530 0.086 Uiso calc R 1 . .
    C C15 -0.2276(8) 0.2222(6) 0.00389(18) 0.1053(13) Uani d . 1 . .
    H H15A -0.2838 0.1109 0.0076 0.126 Uiso calc R 1 . .
    H H15B -0.0679 0.2307 -0.0176 0.126 Uiso calc R 1 . .
    C C14 -0.1781(8) 0.3108(5) 0.07302(17) 0.0976(12) Uani d . 1 . .
    H H14A -0.3401 0.3090 0.0930 0.117 Uiso calc R 1 . .
    H H14B -0.1106 0.4207 0.0691 0.117 Uiso calc R 1 . .
    C C17 -0.4809(10) 0.1911(7) -0.1089(2) 0.1358(19) Uani d . 1 . .
    H H17A -0.5318 0.0792 -0.1055 0.163 Uiso calc R 1 . .
    H H17B -0.3262 0.2022 -0.1326 0.163 Uiso calc R 1 . .
    C C16 -0.4209(9) 0.2749(6) -0.04136(19) 0.1114(14) Uani d . 1 . .
    H H16A -0.5784 0.2690 -0.0189 0.134 Uiso calc R 1 . .
    H H16B -0.3621 0.3859 -0.0452 0.134 Uiso calc R 1 . .
    C C18 -0.6818(9) 0.2415(7) -0.1504(2) 0.1289(18) Uani d . 1 . .
    H H18A -0.7081 0.1765 -0.1933 0.193 Uiso calc R 1 . .
    H H18B -0.6304 0.3505 -0.1567 0.193 Uiso calc R 1 . .
    H H18C -0.8375 0.2302 -0.1280 0.193 Uiso calc R 1 . .
loop_
    _atom_site_aniso_label
    _atom_site_aniso_U_11
    _atom_site_aniso_U_22
    _atom_site_aniso_U_33
    _atom_site_aniso_U_12
    _atom_site_aniso_U_13
    _atom_site_aniso_U_23
    N2 0.0480(11) 0.0528(12) 0.0450(11) 0.0005(10) 0.0052(9) 0.0055(9)
    N1 0.0485(11) 0.0499(12) 0.0463(12) 0.0009(10) 0.0016(9) 0.0058(9)
    C9 0.0484(14) 0.0498(15) 0.0606(16) 0.0042(12) 0.0051(12) 0.0080(12)
    C8 0.0474(13) 0.0485(14) 0.0435(13) 0.0085(11) 0.0025(10) 0.0074(11)
    C10 0.0509(15) 0.0552(16) 0.0643(17) -0.0023(12) -0.0024(13) 0.0066(13)
    O1 0.0687(12) 0.0731(13) 0.0520(11) -0.0099(10) 0.0110(9) -0.0052(10)
    O2 0.0613(12) 0.0734(14) 0.0804(14) -0.0074(10) 0.0208(11) 0.0104(11)
    S1 0.0525(4) 0.0583(4) 0.0445(4) 0.0010(3) 0.0008(3) -0.0002(3)
    C7 0.0477(14) 0.0528(15) 0.0519(15) 0.0065(12) 0.0025(11) 0.0100(12)
    C1 0.0447(13) 0.0500(14) 0.0537(15) 0.0063(11) 0.0025(11) 0.0099(12)
    C11 0.0572(15) 0.0606(16) 0.0497(15) 0.0037(13) 0.0105(12) 0.0012(13)
    C2 0.0558(16) 0.0597(17) 0.0600(17) -0.0015(13) 0.0014(13) 0.0091(14)
    C6 0.0517(15) 0.0645(18) 0.0671(18) 0.0083(13) 0.0082(13) 0.0153(14)
    C5 0.0541(17) 0.073(2) 0.089(2) 0.0048(15) 0.0147(16) 0.0263(18)
    C4 0.0518(16) 0.0626(19) 0.102(3) -0.0080(14) -0.0050(17) 0.0241(18)
    C13 0.088(2) 0.097(3) 0.0558(18) 0.011(2) 0.0007(16) 0.0037(17)
    C12 0.077(2) 0.086(2) 0.0543(17) 0.0132(17) 0.0032(15) 0.0036(16)
    C3 0.0703(19) 0.0631(19) 0.073(2) -0.0051(15) -0.0111(16) 0.0013(15)
    C15 0.116(3) 0.130(4) 0.063(2) 0.014(3) -0.010(2) 0.004(2)
    C14 0.105(3) 0.122(3) 0.063(2) 0.018(2) -0.0113(19) 0.009(2)
    C17 0.153(4) 0.185(5) 0.068(3) 0.049(4) -0.022(3) -0.004(3)
    C16 0.120(3) 0.137(4) 0.073(2) 0.021(3) -0.012(2) 0.006(2)
    C18 0.129(4) 0.182(5) 0.076(3) 0.042(4) -0.017(3) 0.003(3)
_geom_special_details
;
All e.s.d.'s (except the e.s.d. in the dihedral angle between two l.s. planes)
are estimated using the full covariance matrix. The cell e.s.d.'s are taken
into account individually in the estimation of e.s.d.'s in distances, angles
and torsion angles; correlations between e.s.d.'s in cell parameters are only
used when they are defined by crystal symmetry. An approximate (isotropic)
treatment of cell e.s.d.'s is used for estimating e.s.d.'s involving l.s.
planes.
;
loop_
    _geom_bond_atom_site_label_1
    _geom_bond_atom_site_label_2
    _geom_bond_site_symmetry_2
    _geom_bond_distance
    _geom_bond_publ_flag
    N2 C9 . 1.380(3) ?
    N2 C8 . 1.383(3) ?
    N2 C11 . 1.463(3) ?
    N1 C8 . 1.297(3) ?
    N1 C7 . 1.390(3) ?
    C9 O2 . 1.212(3) ?
    C9 C10 . 1.493(4) ?
    C8 S1 . 1.741(2) ?
    C10 S1 . 1.802(3) ?
    C10 H10A . 0.9700 ?
    C10 H10B . 0.9700 ?
    O1 C7 . 1.221(3) ?
    C7 C1 . 1.493(4) ?
    C1 C2 . 1.374(4) ?
    C1 C6 . 1.395(4) ?
    C11 C12 . 1.503(4) ?
    C11 H11A . 0.9700 ?
    C11 H11B . 0.9700 ?
    C2 C3 . 1.384(4) ?
    C2 H2 . 0.9300 ?
    C6 C5 . 1.371(4) ?
    C6 H6 . 0.9300 ?
    C5 C4 . 1.373(5) ?
    C5 H5 . 0.9300 ?
    C4 C3 . 1.384(5) ?
    C4 H4 . 0.9300 ?
    C13 C14 . 1.492(5) ?
    C13 C12 . 1.504(4) ?
    C13 H13A . 0.9700 ?
    C13 H13B . 0.9700 ?
    C12 H12A . 0.9700 ?
    C12 H12B . 0.9700 ?
    C3 H3 . 0.9300 ?
    C15 C14 . 1.489(5) ?
    C15 C16 . 1.502(5) ?
    C15 H15A . 0.9700 ?
    C15 H15B . 0.9700 ?
    C14 H14A . 0.9700 ?
    C14 H14B . 0.9700 ?
    C17 C16 . 1.451(5) ?
    C17 C18 . 1.477(6) ?
    C17 H17A . 0.9700 ?
    C17 H17B . 0.9700 ?
    C16 H16A . 0.9700 ?
    C16 H16B . 0.9700 ?
    C18 H18A . 0.9600 ?
    C18 H18B . 0.9600 ?
    C18 H18C . 0.9600 ?
loop_
    _geom_angle_atom_site_label_1
    _geom_angle_atom_site_label_2
    _geom_angle_atom_site_label_3
    _geom_angle_site_symmetry_1
    _geom_angle_site_symmetry_3
    _geom_angle
    _geom_angle_publ_flag
    C9 N2 C8 . . 116.6(2) ?
    C9 N2 C11 . . 120.8(2) ?
    C8 N2 C11 . . 122.6(2) ?
    C8 N1 C7 . . 116.6(2) ?
    O2 C9 N2 . . 122.6(3) ?
    O2 C9 C10 . . 126.0(2) ?
    N2 C9 C10 . . 111.4(2) ?
    N1 C8 N2 . . 119.3(2) ?
    N1 C8 S1 . . 128.94(19) ?
    N2 C8 S1 . . 111.79(18) ?
    C9 C10 S1 . . 108.19(18) ?
    C9 C10 H10A . . 110.1 ?
    S1 C10 H10A . . 110.1 ?
    C9 C10 H10B . . 110.1 ?
    S1 C10 H10B . . 110.1 ?
    H10A C10 H10B . . 108.4 ?
    C8 S1 C10 . . 91.98(12) ?
    O1 C7 N1 . . 125.0(2) ?
    O1 C7 C1 . . 120.7(2) ?
    N1 C7 C1 . . 114.3(2) ?
    C2 C1 C6 . . 119.0(2) ?
    C2 C1 C7 . . 122.1(2) ?
    C6 C1 C7 . . 118.9(2) ?
    N2 C11 C12 . . 113.0(2) ?
    N2 C11 H11A . . 109.0 ?
    C12 C11 H11A . . 109.0 ?
    N2 C11 H11B . . 109.0 ?
    C12 C11 H11B . . 109.0 ?
    H11A C11 H11B . . 107.8 ?
    C1 C2 C3 . . 120.5(3) ?
    C1 C2 H2 . . 119.7 ?
    C3 C2 H2 . . 119.7 ?
    C5 C6 C1 . . 120.5(3) ?
    C5 C6 H6 . . 119.7 ?
    C1 C6 H6 . . 119.7 ?
    C6 C5 C4 . . 120.2(3) ?
    C6 C5 H5 . . 119.9 ?
    C4 C5 H5 . . 119.9 ?
    C5 C4 C3 . . 119.9(3) ?
    C5 C4 H4 . . 120.0 ?
    C3 C4 H4 . . 120.0 ?
    C14 C13 C12 . . 115.2(3) ?
    C14 C13 H13A . . 108.5 ?
    C12 C13 H13A . . 108.5 ?
    C14 C13 H13B . . 108.5 ?
    C12 C13 H13B . . 108.5 ?
    H13A C13 H13B . . 107.5 ?
    C11 C12 C13 . . 113.0(3) ?
    C11 C12 H12A . . 109.0 ?
    C13 C12 H12A . . 109.0 ?
    C11 C12 H12B . . 109.0 ?
    C13 C12 H12B . . 109.0 ?
    H12A C12 H12B . . 107.8 ?
    C2 C3 C4 . . 119.8(3) ?
    C2 C3 H3 . . 120.1 ?
    C4 C3 H3 . . 120.1 ?
    C14 C15 C16 . . 116.1(4) ?
    C14 C15 H15A . . 108.3 ?
    C16 C15 H15A . . 108.3 ?
    C14 C15 H15B . . 108.3 ?
    C16 C15 H15B . . 108.3 ?
    H15A C15 H15B . . 107.4 ?
    C15 C14 C13 . . 117.1(4) ?
    C15 C14 H14A . . 108.0 ?
    C13 C14 H14A . . 108.0 ?
    C15 C14 H14B . . 108.0 ?
    C13 C14 H14B . . 108.0 ?
    H14A C14 H14B . . 107.3 ?
    C16 C17 C18 . . 116.8(4) ?
    C16 C17 H17A . . 108.1 ?
    C18 C17 H17A . . 108.1 ?
    C16 C17 H17B . . 108.1 ?
    C18 C17 H17B . . 108.1 ?
    H17A C17 H17B . . 107.3 ?
    C17 C16 C15 . . 118.6(4) ?
    C17 C16 H16A . . 107.7 ?
    C15 C16 H16A . . 107.7 ?
    C17 C16 H16B . . 107.7 ?
    C15 C16 H16B . . 107.7 ?
    H16A C16 H16B . . 107.1 ?
    C17 C18 H18A . . 109.5 ?
    C17 C18 H18B . . 109.5 ?
    H18A C18 H18B . . 109.5 ?
    C17 C18 H18C . . 109.5 ?
    H18A C18 H18C . . 109.5 ?
    H18B C18 H18C . . 109.5 ?
loop_
    _geom_hbond_atom_site_label_D
    _geom_hbond_atom_site_label_H
    _geom_hbond_atom_site_label_A
    _geom_hbond_site_symmetry_A
    _geom_hbond_distance_DH
    _geom_hbond_distance_HA
    _geom_hbond_distance_DA
    _geom_hbond_angle_DHA
    _geom_hbond_publ_flag
    C4 H4 O2 1_345 0.93 2.45 3.365(4) 168 y
data_global
_journal_date_recd_electronic     2010-11-01
_journal_date_accepted     2010-11-17
_journal_name_full     'Acta Crystallographica, Section E'
_journal_year     2010
_journal_volume     66
_journal_issue     12
_journal_page_first     o3285
_journal_page_last     o3285
_journal_paper_category     QO
_journal_coeditor_code     XU5080
_publ_contact_author_name
;
Dr. Zhao, H.-R.
;
_publ_contact_author_address
;
 Department of Chemistry
 Zhejiang University
 Hangzhou 310027
 People's Republic of China
;
_publ_contact_author_email     zhr0103@zju.edu.cn
_publ_contact_author_fax     '86-571-87951895'
_publ_contact_author_phone     '86-571-87951352'
_publ_section_title
;
<i>N</i>-(3-Octyl-4-oxo-1,3-thiazolidin-2-ylidene)benzamide
;
loop_
    _publ_author_name
    _publ_author_address
    'Zhao, Hua-Rong'
;
 Department of Chemistry
 Zhejiang University
 Hangzhou 310027
 People's Republic of China
;
    'Wang, Hai-Yan'
;
 Department of Chemistry
 Zhejiang University
 Hangzhou 310027
 People's Republic of China
;
    'Meng, Xiang-Wu'
;
 Department of Chemistry
 Zhejiang University
 Hangzhou 310027
 People's Republic of China
;
