# Supplementary material for: N-(3-Octyl-4-oxo-1,3-thia­zolidin-2-yl­idene)benzamide
Source: Acta Crystallogr Sect E Struct Rep Online. 2010 Nov 24;66(Pt 12):o3285. doi: 10.1107/S1600536810047884 (PMC3011722; doi:10.1107/S1600536810047884)
Supplement: Supplementary file 2 [file e-66-o3285-Isup2.hkl]

# 
# h,k,l, Fc-squared, Fo-squared, sigma(Fo-squared) and status flag 
# 
data_I
_shelx_title ' 100125_why20100125 in P -1' 
_shelx_refln_list_code          4 
_shelx_F_calc_maximum      138.58 
_exptl_crystal_F_000       356.00 
_reflns_d_resolution_high  0.8370 
 
loop_ 
 _symmetry_equiv_pos_as_xyz 
 'x, y, z' 
 '-x, -y, -z' 
 
_cell_length_a     5.3342 
_cell_length_b     8.6196 
_cell_length_c    20.0775 
_cell_angle_alpha  97.008 
_cell_angle_beta   92.870 
_cell_angle_gamma  99.477 
 
_shelx_F_squared_multiplier     1.000 
 
loop_ 
 _refln_index_h 
 _refln_index_k 
 _refln_index_l 
 _refln_F_squared_calc 
 _refln_F_squared_meas 
 _refln_F_squared_sigma 
 _refln_observed_status 
   1   0   0        0.57        0.34      0.20 o 
   2   0   0       33.55       58.29      2.57 o 
   3   0   0      425.38      456.27      5.01 o 
   4   0   0        1.71        1.87      1.17 o 
   5   0   0        0.25        0.47      1.80 o 
   6   0   0        0.01       -2.17      2.35 o 
  -6   1   0       11.84       14.93      3.01 o 
  -5   1   0      135.36      135.94      3.49 o 
  -4   1   0       36.79       37.67      1.22 o 
  -3   1   0      174.83      174.67      3.69 o 
  -2   1   0        8.92        7.06      1.03 o 
  -1   1   0     1290.26     1333.22      3.31 o 
   0   1   0      724.80      719.36      4.74 o 
   1   1   0      270.82      269.52      3.70 o 
   2   1   0       12.55       13.44      0.83 o 
   3   1   0       88.29       83.81      2.62 o 
   4   1   0       79.50       70.61      1.89 o 
   5   1   0       53.99       56.57      3.90 o 
   6   1   0       12.49       12.00      2.83 o 
  -6   2   0        5.08       11.34      2.09 o 
  -5   2   0        0.02       -0.27      2.15 o 
  -4   2   0       81.88       73.46      1.83 o 
  -3   2   0      246.29      246.89      3.18 o 
  -2   2   0       17.05       15.29      1.59 o 
  -1   2   0     7898.44     7845.64     40.38 o 
   0   2   0      996.57      923.60      7.80 o 
   1   2   0        5.24        6.55      0.96 o 
   2   2   0     1835.51     2067.79     16.12 o 
   3   2   0       87.46       77.30      2.83 o 
   4   2   0       60.58       58.64      2.22 o 
   5   2   0       11.98        9.32      1.85 o 
  -6   3   0        0.92        2.23      2.06 o 
  -5   3   0       14.76       18.43      1.48 o 
  -4   3   0        7.17        7.05      1.43 o 
  -3   3   0       22.33       17.42      2.20 o 
  -2   3   0       79.10       82.75      2.53 o 
  -1   3   0     1005.36     1116.57      7.27 o 
   0   3   0      316.38      336.61      5.97 o 
   1   3   0      578.01      616.85      6.55 o 
   2   3   0       24.73       35.24      2.70 o 
   3   3   0      109.92      102.75      2.80 o 
   4   3   0       92.14       91.30      3.09 o 
   5   3   0        1.19        1.73      1.50 o 
  -6   4   0        6.43        5.42      2.16 o 
  -5   4   0       70.76       76.92      2.69 o 
  -4   4   0       61.90       65.64      3.49 o 
  -3   4   0       32.68       30.91      2.61 o 
  -2   4   0       13.08        7.96      1.93 o 
  -1   4   0      285.21      296.51      4.59 o 
   0   4   0     1256.46     1148.00      9.75 o 
   1   4   0      235.82      334.97      8.68 o 
   2   4   0        8.67       11.07      1.98 o 
   3   4   0        9.11        1.51      2.95 o 
   4   4   0      131.83      120.04      5.27 o 
   5   4   0       13.61       15.38      1.64 o 
  -5   5   0       80.08       89.18      2.68 o 
  -4   5   0        8.25        7.10      1.68 o 
  -3   5   0        3.89        0.27      1.89 o 
  -2   5   0        2.68        7.74      1.47 o 
  -1   5   0      114.55      100.89      2.88 o 
   0   5   0       19.98       38.26      2.02 o 
   1   5   0       43.46       46.99      1.80 o 
   2   5   0       61.20       69.38      2.42 o 
   3   5   0        5.48        4.43      1.89 o 
   4   5   0       21.24       26.18      1.74 o 
  -5   6   0        9.14       13.06      2.34 o 
  -4   6   0       32.69       33.12      1.75 o 
  -3   6   0        0.19       -0.44      1.57 o 
  -2   6   0       30.97       27.85      1.98 o 
  -1   6   0       95.48       77.34      2.66 o 
   0   6   0       17.94       25.99      1.48 o 
   1   6   0       24.43       23.93      2.21 o 
   2   6   0      100.48       97.33      2.70 o 
   3   6   0       80.86       71.31      2.50 o 
   4   6   0       11.52       12.71      1.67 o 
  -5   7   0        0.00        1.83      2.31 o 
  -4   7   0        3.18        1.80      2.61 o 
  -3   7   0        4.81        3.74      1.68 o 
  -2   7   0        0.44       -0.83      1.59 o 
  -1   7   0       47.10       48.51      3.61 o 
   0   7   0        2.62        1.52      1.42 o 
   1   7   0       27.95       24.80      1.71 o 
   2   7   0       64.06       65.45      2.34 o 
   3   7   0        5.01       10.51      1.68 o 
  -4   8   0        8.25        8.15      2.67 o 
  -3   8   0        5.16        4.43      2.25 o 
  -2   8   0        3.92        4.99      1.87 o 
  -1   8   0       31.45       28.89      1.86 o 
   0   8   0       13.98       18.86      2.08 o 
   1   8   0        3.61        4.09      2.37 o 
   2   8   0        2.76        5.12      2.81 o 
   3   8   0        9.21       11.32      2.54 o 
  -2   9   0        0.27        3.33      2.29 o 
  -1   9   0       82.67       83.05      4.55 o 
   0   9   0        9.18        9.13      1.97 o 
   1   9   0        0.08        1.80      2.07 o 
   2   9   0        2.45        2.13      2.97 o 
  -2  10   0        0.11        0.12      2.81 o 
  -1  10   0        2.30        4.97      2.91 o 
   0  10   0       17.53       13.30      2.77 o 
   0 -10   1        4.27        5.39      2.89 o 
   1 -10   1       17.44       14.77      2.11 o 
   2 -10   1        1.48        3.67      2.90 o 
  -2  -9   1        0.38       -1.51      1.96 o 
  -1  -9   1        5.85        5.84      2.10 o 
   0  -9   1        4.84        4.47      1.93 o 
   1  -9   1       13.03       10.84      2.06 o 
   2  -9   1        0.46        3.01      2.26 o 
   3  -9   1        1.12       -2.08      2.96 o 
  -3  -8   1        6.22        1.88      2.58 o 
  -2  -8   1        4.67        1.93      2.83 o 
  -1  -8   1       11.11       12.73      2.36 o 
   0  -8   1        0.33        1.50      2.08 o 
   1  -8   1        1.86        1.79      1.69 o 
   2  -8   1       19.53       18.41      1.82 o 
   3  -8   1        3.74        6.63      2.13 o 
   4  -8   1        5.16        5.00      1.69 o 
  -3  -7   1        0.00        1.73      1.71 o 
  -2  -7   1       46.76       42.67      2.69 o 
  -1  -7   1      139.21      127.95      3.28 o 
   0  -7   1        0.20       -0.30      1.69 o 
   1  -7   1       80.95       72.12      2.75 o 
   2  -7   1       25.54       22.11      1.76 o 
   3  -7   1        1.61       -1.20      1.70 o 
   4  -7   1        5.11        5.28      1.63 o 
   5  -7   1        2.57        0.89      3.01 o 
  -4  -6   1       26.21       23.92      1.69 o 
  -3  -6   1       11.49       12.96      2.48 o 
  -2  -6   1       53.94       42.22      1.75 o 
  -1  -6   1       19.71       13.71      1.49 o 
   0  -6   1        1.19       -1.33      1.33 o 
   1  -6   1        2.23        3.61      1.36 o 
   2  -6   1       11.78       10.85      1.27 o 
   3  -6   1        0.74        0.25      1.59 o 
   4  -6   1       26.74       28.49      3.39 o 
   5  -6   1       56.09       55.35      2.34 o 
  -4  -5   1        7.26        6.26      1.53 o 
  -3  -5   1       31.26       25.16      2.58 o 
  -2  -5   1        9.52        7.49      2.00 o 
  -1  -5   1       66.59       55.48      1.95 o 
   0  -5   1       20.20       28.97      2.06 o 
   1  -5   1        1.98       -1.44      1.47 o 
   2  -5   1        0.04        0.01      1.46 o 
   3  -5   1       80.57       76.25      3.06 o 
   4  -5   1        8.26       11.38      1.66 o 
   5  -5   1       14.84       14.22      1.62 o 
  -5  -4   1       10.25       10.69      1.51 o 
  -4  -4   1       55.55       57.18      3.28 o 
  -3  -4   1       82.95       80.00      3.34 o 
  -2  -4   1        6.63       10.31      1.43 o 
  -1  -4   1       72.82      158.53      6.16 o 
   0  -4   1       35.17       12.71      2.10 o 
   1  -4   1      299.11      313.70      7.21 o 
   2  -4   1      515.10      505.77      8.10 o 
   3  -4   1       28.94       24.79      2.32 o 
   4  -4   1       23.82       25.73      2.16 o 
   5  -4   1        4.26        6.41      1.62 o 
   6  -4   1        1.01       -0.54      2.04 o 
  -5  -3   1        0.25        0.51      1.41 o 
  -4  -3   1       10.36       10.68      1.80 o 
  -3  -3   1      143.51      129.64      3.15 o 
  -2  -3   1        2.16        1.94      1.96 o 
  -1  -3   1     1031.20     1134.39     13.10 o 
   0  -3   1       56.42       52.32      1.82 o 
   1  -3   1      600.26      614.69      8.19 o 
   2  -3   1        0.98        1.09      1.30 o 
   3  -3   1        6.43        4.91      1.65 o 
   4  -3   1       47.55       42.27      1.68 o 
   5  -3   1       13.30       11.69      1.66 o 
   6  -3   1        6.47        7.96      1.96 o 
  -5  -2   1       19.45       19.03      1.45 o 
  -4  -2   1        0.02       -1.79      1.79 o 
  -3  -2   1      120.72      131.69      3.76 o 
  -2  -2   1      347.57      371.16      6.62 o 
  -1  -2   1      386.20      400.47      6.34 o 
   0  -2   1    12089.43    10778.31     49.52 o 
   1  -2   1        3.20        2.35      0.82 o 
   2  -2   1      212.18      208.65      5.05 o 
   3  -2   1      345.27      322.57      5.51 o 
   4  -2   1        4.37        7.73      1.13 o 
   5  -2   1       31.74       31.83      2.27 o 
   6  -2   1        5.52        7.71      1.95 o 
  -6  -1   1       15.40       15.91      2.84 o 
  -5  -1   1       25.80       27.93      1.64 o 
  -4  -1   1       22.24       26.49      2.36 o 
  -3  -1   1       92.99       96.97      2.40 o 
  -2  -1   1      621.64      661.62      5.12 o 
  -1  -1   1      797.32      785.19      6.55 o 
   0  -1   1     1699.15     1817.36      8.36 o 
   1  -1   1     1801.83     1833.61      6.67 o 
   2  -1   1        0.97        1.64      0.81 o 
   3  -1   1      599.86      594.90      6.00 o 
   4  -1   1        1.71        0.19      1.04 o 
   5  -1   1       68.18       67.92      2.58 o 
   6  -1   1        0.12        3.87      3.10 o 
  -6   0   1        0.01       -2.47      2.47 o 
  -5   0   1       99.06      110.55      2.87 o 
  -4   0   1        5.15        1.53      1.31 o 
  -3   0   1      316.60      324.35      5.29 o 
  -2   0   1      907.89      817.40      9.15 o 
  -1   0   1      653.97      606.32      5.08 o 
   1   0   1     1231.13     1215.20      4.63 o 
   2   0   1       53.18       44.32     21.92 o 
   3   0   1       65.73       59.42      1.40 o 
   4   0   1       81.63       92.89      2.00 o 
   5   0   1        5.28       13.70      2.15 o 
   6   0   1        3.51        3.07      2.10 o 
  -6   1   1        4.40       -2.22      3.10 o 
  -5   1   1       53.09       45.32      1.91 o 
  -4   1   1       11.39       10.35      1.23 o 
  -3   1   1       69.81       71.85      2.39 o 
  -2   1   1      156.16      160.16      4.19 o 
  -1   1   1     1310.10     1227.97      5.80 o 
   0   1   1      622.85      601.82      4.67 o 
   1   1   1     1036.30      995.28      7.32 o 
   2   1   1      383.71      371.43      5.09 o 
   3   1   1       67.16       67.10      1.55 o 
   4   1   1      197.42      214.65      3.42 o 
   5   1   1        4.90        4.85      2.12 o 
   6   1   1        2.01       -0.64      3.04 o 
  -6   2   1      123.91      119.47      5.09 o 
  -5   2   1       30.11       25.63      1.66 o 
  -4   2   1        4.12        7.01      1.42 o 
  -3   2   1      115.69      118.25      2.62 o 
  -2   2   1       23.73       18.24      0.73 o 
  -1   2   1     7253.47     7140.43     19.72 o 
   0   2   1      328.25      302.14      4.63 o 
   1   2   1       31.49       31.77      1.89 o 
   2   2   1     1144.55     1286.91      9.88 o 
   3   2   1       22.14       21.37      1.47 o 
   4   2   1      112.07      104.60      2.86 o 
   5   2   1        3.42        6.85      1.87 o 
  -6   3   1        0.26        1.41      3.52 o 
  -5   3   1       76.70       73.80      2.69 o 
  -4   3   1        2.95        4.00      1.58 o 
  -3   3   1        4.73        3.71      2.36 o 
  -2   3   1      201.18      210.41      3.75 o 
  -1   3   1        9.69       22.99      1.62 o 
   0   3   1      708.46      720.94      8.92 o 
   1   3   1      622.93      644.54      9.21 o 
   2   3   1      136.73      146.36      3.68 o 
   3   3   1      173.28      166.92      4.71 o 
   4   3   1       77.10       76.72      3.83 o 
   5   3   1        2.34        3.08      1.49 o 
  -6   4   1        0.38        4.15      3.04 o 
  -5   4   1       26.49       26.48      2.12 o 
  -4   4   1      225.79      219.08      5.50 o 
  -3   4   1        1.05        6.21      2.14 o 
  -2   4   1       23.62       12.33      3.82 o 
  -1   4   1        0.86       13.45      1.42 o 
   0   4   1      368.24      386.66      7.79 o 
   1   4   1      179.47      223.92      8.64 o 
   2   4   1       32.17       32.84      1.89 o 
   3   4   1        1.50        1.90      2.22 o 
   4   4   1       34.21       28.81      2.02 o 
   5   4   1       24.00       27.36      1.87 o 
  -5   5   1       22.07       18.40      1.71 o 
  -4   5   1       11.69        9.52      1.72 o 
  -3   5   1        4.33        3.34      2.26 o 
  -2   5   1       10.48       11.12      1.32 o 
  -1   5   1      164.52      203.33      3.06 o 
   0   5   1       14.08       34.64      2.16 o 
   1   5   1        8.36        7.50      1.46 o 
   2   5   1      282.13      284.47      4.60 o 
   3   5   1       15.32       13.90      2.34 o 
   4   5   1        3.74        6.13      1.52 o 
  -5   6   1        2.67        0.82      2.20 o 
  -4   6   1        8.30        5.46      1.70 o 
  -3   6   1       11.67       15.34      2.11 o 
  -2   6   1       84.91       98.16      2.85 o 
  -1   6   1      130.58      139.67      2.51 o 
   0   6   1       15.20       16.20      1.88 o 
   1   6   1       18.86       21.05      1.76 o 
   2   6   1       94.55      109.00      4.31 o 
   3   6   1       81.43       86.25      4.07 o 
   4   6   1        1.01        0.11      2.19 o 
  -5   7   1        0.50       -0.81      2.53 o 
  -4   7   1        1.76        1.10      1.62 o 
  -3   7   1        0.04       -0.99      1.76 o 
  -2   7   1        0.08       -0.80      1.57 o 
  -1   7   1       54.95       52.96      2.19 o 
   0   7   1        4.71        5.14      1.39 o 
   1   7   1        0.45        0.33      2.27 o 
   2   7   1       64.23       72.36      2.56 o 
   3   7   1        0.24        1.89      2.24 o 
  -4   8   1        5.59        6.55      4.35 o 
  -3   8   1       58.35       73.00      3.24 o 
  -2   8   1        6.17        7.05      1.88 o 
  -1   8   1       59.05       56.97      2.04 o 
   0   8   1       99.91       99.43      3.78 o 
   1   8   1        0.42        1.36      1.92 o 
   2   8   1        0.97       -2.37      2.73 o 
  -3   9   1        9.57       10.74      2.33 o 
  -2   9   1        0.27        3.35      1.72 o 
  -1   9   1       42.38       40.96      2.63 o 
   0   9   1       16.17       13.51      1.97 o 
   1   9   1        5.31        4.31      1.85 o 
  -2  10   1        5.09       -1.10      2.82 o 
  -1  10   1       29.39       34.41      2.87 o 
   0 -10   2        0.52        1.48      2.80 o 
   1 -10   2       13.98       11.39      2.06 o 
   2 -10   2        5.85        6.62      2.82 o 
  -2  -9   2        1.33       -0.85      2.65 o 
  -1  -9   2       12.33       15.14      2.06 o 
   0  -9   2        4.42        7.10      1.93 o 
   1  -9   2        4.93        7.59      2.25 o 
   2  -9   2        5.43        5.51      2.22 o 
   3  -9   2        0.93        1.54      2.80 o 
  -3  -8   2        0.51       -0.83      2.60 o 
  -2  -8   2       54.50       50.13      3.54 o 
  -1  -8   2       27.85       25.05      4.47 o 
   0  -8   2        0.10       -0.10      2.05 o 
   1  -8   2        3.59        4.66      2.22 o 
   2  -8   2       47.64       49.94      2.81 o 
   3  -8   2        7.16       10.51      2.11 o 
   4  -8   2        4.17        6.88      2.76 o 
  -3  -7   2        3.76        2.40      1.73 o 
  -2  -7   2       13.55        8.69      2.26 o 
  -1  -7   2      147.97      144.09      6.19 o 
   0  -7   2        0.18        0.22      2.17 o 
   1  -7   2       24.80       24.91      1.85 o 
   2  -7   2       61.59       63.44      3.25 o 
   3  -7   2        0.00       -1.46      1.71 o 
   4  -7   2        3.82        5.01      1.68 o 
   5  -7   2        2.71        3.51      2.81 o 
  -4  -6   2       17.39       16.54      1.72 o 
  -3  -6   2       40.01       44.81      2.58 o 
  -2  -6   2       14.00       13.23      1.42 o 
  -1  -6   2       12.41        6.52      1.32 o 
   0  -6   2      288.05      266.50      3.04 o 
   1  -6   2       68.53       65.13      2.42 o 
   2  -6   2       34.71       32.83      1.49 o 
   3  -6   2       14.34       14.78      1.67 o 
   4  -6   2        4.97        9.06      1.89 o 
   5  -6   2       29.62       30.04      2.84 o 
  -4  -5   2        4.35        4.52      1.57 o 
  -3  -5   2       77.11       71.44      2.69 o 
  -2  -5   2       15.50       11.61      1.60 o 
  -1  -5   2       25.02       30.42      1.46 o 
   0  -5   2      161.06      150.70      6.15 o 
   1  -5   2      143.46      136.87      2.42 o 
   2  -5   2       50.30       54.05      2.70 o 
   3  -5   2       60.70       65.34      3.04 o 
   4  -5   2        8.18        7.54      1.70 o 
   5  -5   2        0.09        0.26      1.72 o 
  -5  -4   2        0.19       -1.20      1.66 o 
  -4  -4   2        0.03       -0.37      2.08 o 
  -3  -4   2      100.46       95.67      2.97 o 
  -2  -4   2        0.29       -1.33      2.00 o 
  -1  -4   2     1463.65     1553.71     18.15 o 
   0  -4   2      269.22      189.34      6.12 o 
   1  -4   2        2.51        4.66      1.88 o 
   2  -4   2     2346.10     2290.67     17.17 o 
   3  -4   2       16.89       16.82      1.94 o 
   4  -4   2        0.10        1.58      2.05 o 
   5  -4   2        5.00        6.50      1.47 o 
   6  -4   2        0.42       -1.94      1.97 o 
  -5  -3   2        4.42        8.54      1.57 o 
  -4  -3   2       16.10       10.53      1.86 o 
  -3  -3   2      397.07      367.43      6.37 o 
  -2  -3   2       18.54       18.47      2.11 o 
  -1  -3   2     2135.58     2073.47     17.67 o 
   0  -3   2       47.68       42.85      2.61 o 
   1  -3   2       85.70       78.36      3.11 o 
   2  -3   2       29.77       24.03      1.58 o 
   3  -3   2        0.07        1.66      2.48 o 
   4  -3   2       14.72       14.95      1.43 o 
   5  -3   2       20.33       15.70      1.80 o 
   6  -3   2       29.30       33.14      4.97 o 
  -5  -2   2        6.13        8.78      1.43 o 
  -4  -2   2        0.09       -0.21      1.61 o 
  -3  -2   2      108.68      122.69      8.30 o 
  -2  -2   2      190.56      212.93      4.99 o 
  -1  -2   2      241.11      258.30      5.17 o 
   0  -2   2        0.25        0.21      1.00 o 
   1  -2   2    12112.42    11531.70     27.48 o 
   2  -2   2      436.52      378.90     17.22 o 
   3  -2   2       23.57       28.44      1.21 o 
   4  -2   2      229.85      246.28      3.14 o 
   5  -2   2       17.30       16.46      1.78 o 
   6  -2   2        2.73        3.22      3.02 o 
  -6  -1   2        5.62        3.60      2.97 o 
  -5  -1   2       18.80       21.36      1.46 o 
  -4  -1   2       86.54       92.29      3.97 o 
  -3  -1   2       80.50       91.61      2.56 o 
  -2  -1   2     1043.11     1102.72      8.50 o 
  -1  -1   2     4549.29     4103.33     15.56 o 
   0  -1   2      599.70      597.29      5.21 o 
   1  -1   2      676.29      821.98      7.65 o 
   2  -1   2      190.97      204.75      4.74 o 
   3  -1   2      601.58      623.39      4.46 o 
   4  -1   2      137.34      139.57      2.41 o 
   5  -1   2        2.42        2.58      1.78 o 
   6  -1   2       13.79       14.21      3.86 o 
  -6   0   2       20.21       20.86      2.40 o 
  -5   0   2       14.17       11.35      1.62 o 
  -4   0   2       19.09       15.31      1.29 o 
  -3   0   2      176.73      169.78      3.88 o 
  -2   0   2      948.04      684.05    108.37 o 
  -1   0   2     1489.70     1371.52      6.36 o 
   0   0   2       18.40       12.30      0.67 o 
   1   0   2     1878.82     1782.61      6.96 o 
   2   0   2        1.97        6.28      1.03 o 
   3   0   2       38.56       38.07      1.09 o 
   4   0   2       80.32       83.97      1.95 o 
   5   0   2        0.79        6.47      1.99 o 
   6   0   2       11.07       12.69      1.76 o 
  -6   1   2       15.74       16.95      3.06 o 
  -5   1   2       91.30       89.10      3.11 o 
  -4   1   2       52.72       53.03      1.43 o 
  -3   1   2      152.53      174.30      8.22 o 
  -2   1   2        2.89        3.36      0.55 o 
  -1   1   2     4591.81     4220.57      6.82 o 
   0   1   2     1013.70     1005.12      6.82 o 
   1   1   2      188.99      196.97      6.27 o 
   2   1   2      800.66      810.55      9.10 o 
   3   1   2       12.19        8.15      1.14 o 
   4   1   2       80.77       66.79      2.01 o 
   5   1   2        3.53        4.80      2.09 o 
   6   1   2        0.11        0.31      3.23 o 
  -6   2   2      125.94      122.23      5.10 o 
  -5   2   2       20.03       16.82      1.52 o 
  -4   2   2       54.68       54.50      1.86 o 
  -3   2   2       31.07       24.63      2.77 o 
  -2   2   2      114.96      102.03      1.91 o 
  -1   2   2       33.21       25.81      1.53 o 
   0   2   2      120.97      129.58      3.21 o 
   1   2   2      355.91      352.53      5.84 o 
   2   2   2       43.94       46.00      2.79 o 
   3   2   2        1.36        1.71      3.22 o 
   4   2   2       87.87       79.84      3.73 o 
   5   2   2       64.14       57.69      2.97 o 
  -6   3   2       13.41       15.52      2.92 o 
  -5   3   2        0.06       -1.21      1.67 o 
  -4   3   2       80.14       76.12      2.23 o 
  -3   3   2       16.97       14.36      1.97 o 
  -2   3   2      195.57      160.02      2.60 o 
  -1   3   2      117.84      157.80      3.98 o 
   0   3   2       41.28       35.30      2.15 o 
   1   3   2      378.41      377.80      7.22 o 
   2   3   2       78.95       71.25      1.80 o 
   3   3   2       26.07       18.60      2.62 o 
   4   3   2       49.09       50.20      2.84 o 
   5   3   2        9.88       13.12      1.81 o 
  -6   4   2        5.08        3.32      2.79 o 
  -5   4   2        1.20        0.64      1.69 o 
  -4   4   2      190.27      192.53      4.03 o 
  -3   4   2       91.92       84.67      2.40 o 
  -2   4   2      104.23      121.35      2.74 o 
  -1   4   2       39.52       69.12      3.39 o 
   0   4   2        1.59       -0.11      1.45 o 
   1   4   2       21.91       21.43      2.21 o 
   2   4   2       52.51       48.71      1.82 o 
   3   4   2       60.79       79.50      3.37 o 
   4   4   2       25.87       20.47      3.01 o 
   5   4   2       23.14       22.71      1.61 o 
  -5   5   2        7.67        8.49      1.67 o 
  -4   5   2        5.65        5.41      2.01 o 
  -3   5   2        0.51       -0.82      1.89 o 
  -2   5   2       68.33       87.57      2.81 o 
  -1   5   2       18.34       12.41      1.12 o 
   0   5   2      134.81      132.68      3.38 o 
   1   5   2       17.48       20.65      1.91 o 
   2   5   2      296.39      329.37      5.26 o 
   3   5   2       51.50       46.35      2.58 o 
   4   5   2        0.49        3.47      1.88 o 
  -5   6   2       14.58        9.32      2.52 o 
  -4   6   2        2.27        0.84      1.69 o 
  -3   6   2       43.03       45.76      3.53 o 
  -2   6   2       88.54       82.52      2.61 o 
  -1   6   2       87.94       82.77      2.48 o 
   0   6   2       56.85       54.28      1.86 o 
   1   6   2        0.26        2.31      1.63 o 
   2   6   2       38.72       36.65      3.60 o 
   3   6   2        0.51       -0.02      2.29 o 
   4   6   2        2.13        1.03      1.68 o 
  -5   7   2        0.36        3.12      2.51 o 
  -4   7   2        6.11        6.41      1.92 o 
  -3   7   2       27.70       26.45      1.98 o 
  -2   7   2        0.57       -0.01      1.64 o 
  -1   7   2       38.92       37.31      2.55 o 
   0   7   2      136.16      133.96      2.96 o 
   1   7   2        3.17        2.17      2.02 o 
   2   7   2       12.67       11.46      2.05 o 
   3   7   2        0.08       -0.26      2.04 o 
  -4   8   2        0.70        1.80      1.90 o 
  -3   8   2      102.04      101.39     12.29 o 
  -2   8   2        8.03        7.80      1.85 o 
  -1   8   2        1.90        3.15      1.87 o 
   0   8   2       84.47       79.29      3.09 o 
   1   8   2       15.91       17.09      1.70 o 
   2   8   2        6.00        2.07      2.58 o 
  -3   9   2       12.70       10.97      2.29 o 
  -2   9   2        9.44       10.43      1.78 o 
  -1   9   2        2.32        5.95      2.05 o 
   0   9   2       12.57       12.58      1.95 o 
   1   9   2       13.78       13.92      1.79 o 
  -1  10   2       46.51       47.89      2.99 o 
   0 -10   3        1.44        2.11      2.03 o 
   1 -10   3        6.22        4.62      3.73 o 
   2 -10   3        3.38        2.34      3.00 o 
  -2  -9   3        2.77        3.49      4.88 o 
  -1  -9   3       27.47       29.58      2.02 o 
   0  -9   3        3.75        2.94      1.71 o 
   1  -9   3        0.62        1.32      2.27 o 
   2  -9   3       15.50       14.72      2.21 o 
   3  -9   3        0.29        1.77      2.63 o 
  -3  -8   3        2.47        4.10      2.49 o 
  -2  -8   3       53.18       55.94      3.64 o 
  -1  -8   3       45.97       41.97      2.61 o 
   0  -8   3        3.14        1.31      2.07 o 
   1  -8   3        1.81       -0.34      2.34 o 
   2  -8   3       29.32       29.62      1.90 o 
   3  -8   3        2.21        1.51      1.96 o 
   4  -8   3        1.45       -0.08      2.67 o 
  -3  -7   3        5.50        5.08      1.66 o 
  -2  -7   3        0.00       -0.88      3.77 o 
  -1  -7   3       23.49       31.06      2.42 o 
   0  -7   3       12.03        8.83      3.93 o 
   1  -7   3        2.31        5.51      1.90 o 
   2  -7   3       24.18       28.90      1.82 o 
   3  -7   3        1.09        2.33      1.82 o 
   4  -7   3        2.94        6.47      2.03 o 
   5  -7   3        0.92        6.18      2.72 o 
  -4  -6   3       28.98       36.10      4.68 o 
  -3  -6   3       77.31       72.75      2.60 o 
  -2  -6   3        0.17       -1.82      2.05 o 
  -1  -6   3       52.96       52.28      1.81 o 
   0  -6   3       40.19       53.56      1.83 o 
   1  -6   3       73.79       68.34      2.40 o 
   2  -6   3       78.52       74.89      2.86 o 
   3  -6   3        6.96       13.42      2.00 o 
   4  -6   3        0.02       -0.95      1.97 o 
   5  -6   3        8.90        9.56      2.73 o 
  -4  -5   3        7.51        6.55      1.52 o 
  -3  -5   3       83.62       85.77      2.41 o 
  -2  -5   3       11.34        9.32      2.00 o 
  -1  -5   3      235.89      186.02      3.14 o 
   0  -5   3      455.00      478.18      6.68 o 
   1  -5   3       79.10       77.13      2.12 o 
   2  -5   3      138.28      135.74      2.85 o 
   3  -5   3        5.98        0.55      1.88 o 
   4  -5   3        5.80        7.37      1.96 o 
   5  -5   3        2.64        4.38      1.79 o 
  -5  -4   3       14.33       13.82      1.62 o 
  -4  -4   3       13.76       11.78      1.82 o 
  -3  -4   3       36.35       35.06      1.92 o 
  -2  -4   3       74.55       73.38      3.63 o 
  -1  -4   3     1120.45     1230.91     16.19 o 
   0  -4   3       55.85       72.41      3.94 o 
   1  -4   3      256.62      236.74      6.28 o 
   2  -4   3     2129.02     2039.92     11.98 o 
   3  -4   3        2.78        5.61      1.60 o 
   4  -4   3       31.69       36.24      4.43 o 
   5  -4   3        0.78       -0.79      1.79 o 
   6  -4   3        3.20        4.12      2.91 o 
  -5  -3   3       16.76       13.19      1.72 o 
  -4  -3   3       52.38       50.08      1.98 o 
  -3  -3   3      392.65      396.16      6.32 o 
  -2  -3   3      131.63      133.50      4.92 o 
  -1  -3   3      778.03      747.66     10.84 o 
   0  -3   3       31.34       43.54      3.09 o 
   1  -3   3       18.06       36.49      2.18 o 
   2  -3   3       63.35       50.95      2.26 o 
   3  -3   3       95.85       88.89      7.34 o 
   4  -3   3      153.10      141.24      2.67 o 
   5  -3   3        0.06       -1.77      1.77 o 
   6  -3   3       31.83       33.67      1.99 o 
  -5  -2   3        3.56        2.06      1.52 o 
  -4  -2   3       83.14       86.29      2.65 o 
  -3  -2   3       11.44       18.89      1.77 o 
  -2  -2   3      467.86      508.31      7.82 o 
  -1  -2   3      499.38      512.61      7.37 o 
   0  -2   3       87.25       97.67      3.04 o 
   1  -2   3    19204.98    17478.43     36.23 o 
   2  -2   3        3.74        3.09      0.74 o 
   3  -2   3      424.77      367.77      3.52 o 
   4  -2   3      279.48      283.71      3.39 o 
   5  -2   3        1.38        2.19      1.74 o 
   6  -2   3        0.36        2.87      1.93 o 
  -6  -1   3        6.32        6.42      2.70 o 
  -5  -1   3       13.64       18.12      1.45 o 
  -4  -1   3      258.77      257.13      3.31 o 
  -3  -1   3       13.34       11.99      1.36 o 
  -2  -1   3      153.21      142.36      3.26 o 
  -1  -1   3     2016.71     1808.04     11.05 o 
   0  -1   3      352.16      375.22      4.64 o 
   1  -1   3      262.25      326.20      3.44 o 
   2  -1   3      385.40      382.00      6.44 o 
   3  -1   3        8.70       13.73      1.00 o 
   4  -1   3       53.48       48.21      1.51 o 
   5  -1   3       16.36       14.11      1.79 o 
   6  -1   3       17.65       17.75      1.98 o 
  -6   0   3       34.69       32.40      5.25 o 
  -5   0   3       77.81       72.65      2.33 o 
  -4   0   3       31.87       34.53      1.41 o 
  -3   0   3      170.09      167.42      3.14 o 
  -2   0   3      107.61      138.11      4.20 o 
  -1   0   3      723.56      650.42      6.66 o 
   0   0   3     4003.44     4125.77     13.76 o 
   1   0   3      238.38      240.30      3.16 o 
   2   0   3      110.00      163.19     27.12 o 
   3   0   3     1270.94     1366.14      8.78 o 
   4   0   3       36.59       31.75      1.50 o 
   5   0   3       19.09       18.38      1.99 o 
   6   0   3        6.80        5.19      1.78 o 
  -6   1   3        8.40        5.05      3.03 o 
  -5   1   3       12.30       15.28      1.63 o 
  -4   1   3       99.29       96.72      1.89 o 
  -3   1   3      407.76      435.22      6.51 o 
  -2   1   3       42.45       34.50      2.31 o 
  -1   1   3     1783.48     1680.16     10.83 o 
   0   1   3       32.97       28.66      1.40 o 
   1   1   3     1498.25     1470.60     24.53 o 
   2   1   3      612.96      624.84      6.82 o 
   3   1   3       11.07        8.71      1.23 o 
   4   1   3      137.35      135.15      3.12 o 
   5   1   3       25.39       27.83      3.45 o 
   6   1   3        0.00        0.74      2.57 o 
  -6   2   3        0.29        2.04      3.08 o 
  -5   2   3       19.11       23.14      1.77 o 
  -4   2   3      121.32      135.09      2.27 o 
  -3   2   3       50.04       54.17      2.39 o 
  -2   2   3      382.61      356.24      4.82 o 
  -1   2   3      313.68      284.39      4.79 o 
   0   2   3      163.96      160.11      3.83 o 
   1   2   3     1695.24     1677.50      9.67 o 
   2   2   3      111.33      129.72      3.04 o 
   3   2   3        1.07        1.39      1.73 o 
   4   2   3       28.00       27.64      1.97 o 
   5   2   3       76.82       62.64      3.14 o 
  -6   3   3       20.77       18.91      2.20 o 
  -5   3   3        1.71        1.50      1.75 o 
  -4   3   3      235.93      241.73      4.38 o 
  -3   3   3        5.69        5.55      1.47 o 
  -2   3   3       47.48       60.30      2.31 o 
  -1   3   3        0.89        4.13      1.14 o 
   0   3   3      302.01      297.96      6.14 o 
   1   3   3       44.12       39.63      1.89 o 
   2   3   3       89.88      129.60      2.81 o 
   3   3   3       62.38       56.74      3.49 o 
   4   3   3       13.16       10.45      2.31 o 
   5   3   3       11.12       13.89      1.77 o 
  -6   4   3        1.72       -0.10      2.78 o 
  -5   4   3        2.59        2.06      1.78 o 
  -4   4   3       63.57       63.29      2.40 o 
  -3   4   3       75.82       96.50      2.28 o 
  -2   4   3      109.58       66.61      3.17 o 
  -1   4   3      459.47      476.32      8.51 o 
   0   4   3      123.06      124.06      4.76 o 
   1   4   3      129.55      140.75      3.90 o 
   2   4   3       48.84       53.38      1.86 o 
   3   4   3       68.57       80.01     10.51 o 
   4   4   3       65.04       53.59      3.42 o 
   5   4   3        7.85       11.87      2.23 o 
  -5   5   3        0.03       -0.35      1.99 o 
  -4   5   3        6.91        7.67      1.77 o 
  -3   5   3        0.01        3.33      2.39 o 
  -2   5   3       60.96       49.37      1.67 o 
  -1   5   3       22.27       21.36      1.39 o 
   0   5   3      158.68      171.25      3.29 o 
   1   5   3       39.93       42.12      1.54 o 
   2   5   3        8.17        6.68      1.85 o 
   3   5   3       56.89       53.84      3.07 o 
   4   5   3        0.28        3.68      1.87 o 
  -5   6   3        7.35        4.84      2.40 o 
  -4   6   3        3.45        1.64      2.58 o 
  -3   6   3       66.90      118.09      4.21 o 
  -2   6   3       74.04       67.86      2.08 o 
  -1   6   3       42.71       49.08      1.74 o 
   0   6   3      211.44      199.20      2.88 o 
   1   6   3       82.77       84.33      2.36 o 
   2   6   3       28.33       22.11      2.11 o 
   3   6   3        1.05        0.77      2.22 o 
   4   6   3        0.42       -1.33      4.31 o 
  -5   7   3        0.36        0.64      2.19 o 
  -4   7   3        6.28        7.47      1.81 o 
  -3   7   3       79.20       80.78      3.85 o 
  -2   7   3       31.77       37.12      1.81 o 
  -1   7   3        8.08       13.30      1.63 o 
   0   7   3      277.75      274.58      5.09 o 
   1   7   3        3.25        8.15      2.02 o 
   2   7   3       24.15       25.26      2.05 o 
   3   7   3       18.48       19.49      2.00 o 
  -4   8   3        0.67        0.07      1.87 o 
  -3   8   3       28.91       30.86      6.66 o 
  -2   8   3       15.81       16.18      1.88 o 
  -1   8   3        6.05        6.59      1.94 o 
   0   8   3        0.23        0.90      1.61 o 
   1   8   3       27.22       23.38      1.66 o 
   2   8   3        3.76        7.74      2.57 o 
  -3   9   3        0.28       -0.57      2.26 o 
  -2   9   3        2.00        3.12      1.69 o 
  -1   9   3       41.49       44.78      2.56 o 
   0   9   3        5.08        4.51      2.03 o 
   1   9   3       20.91       22.40      1.87 o 
   0 -10   4        0.84        2.09      3.59 o 
   1 -10   4        0.70        2.53      1.98 o 
   2 -10   4        0.05        0.78      1.81 o 
  -2  -9   4        0.30       -1.29      1.92 o 
  -1  -9   4       27.13       27.31      2.19 o 
   0  -9   4       34.69       34.71      1.96 o 
   1  -9   4        0.00        3.45      2.22 o 
   2  -9   4       15.67       18.85      4.20 o 
   3  -9   4        8.66       11.70      2.60 o 
  -3  -8   4        6.12        3.07      2.61 o 
  -2  -8   4        0.79        3.43      2.64 o 
  -1  -8   4       36.86       38.71      3.68 o 
   0  -8   4        3.94        2.33      2.07 o 
   1  -8   4       14.53        8.60      1.98 o 
   2  -8   4        0.15        0.75      3.03 o 
   3  -8   4        4.35        5.16      2.77 o 
   4  -8   4       14.60       13.65      2.62 o 
  -3  -7   4        3.94        2.55      1.93 o 
  -2  -7   4       14.23       11.41      1.86 o 
  -1  -7   4       24.69       19.32      2.32 o 
   0  -7   4       21.73       22.35      2.31 o 
   1  -7   4        0.66        2.07      1.93 o 
   2  -7   4        1.33        0.13      1.78 o 
   3  -7   4        6.10        7.09      1.75 o 
   4  -7   4        0.96        1.01      1.95 o 
   5  -7   4        0.61       -1.58      2.60 o 
  -4  -6   4       30.06       34.40      2.14 o 
  -3  -6   4       19.64       18.77      1.72 o 
  -2  -6   4       25.16       27.13      3.26 o 
  -1  -6   4       47.24       48.53      2.78 o 
   0  -6   4       60.70       61.84      2.63 o 
   1  -6   4       10.56       14.22      1.60 o 
   2  -6   4       81.52       86.73      2.66 o 
   3  -6   4      145.86      128.27      3.15 o 
   4  -6   4        0.88        2.11      1.94 o 
   5  -6   4        0.61        1.72      2.01 o 
  -4  -5   4        5.14        4.24      1.72 o 
  -3  -5   4       12.15        9.21      1.57 o 
  -2  -5   4      221.79      209.19      3.53 o 
  -1  -5   4       36.08       23.18      1.18 o 
   0  -5   4      525.78      538.16      6.63 o 
   1  -5   4        0.25        0.79      1.37 o 
   2  -5   4      153.18      163.71      4.51 o 
   3  -5   4       71.59       76.78      2.69 o 
   4  -5   4        3.32        6.63      1.84 o 
   5  -5   4        1.23       -1.72      1.72 o 
  -5  -4   4       56.30       60.55      1.91 o 
  -4  -4   4        0.01        2.39      2.13 o 
  -3  -4   4        0.30        0.34      1.50 o 
  -2  -4   4      349.54      361.37      4.17 o 
  -1  -4   4       25.04       43.99      3.18 o 
   0  -4   4      195.55      191.30      6.08 o 
   1  -4   4      470.64      446.21      8.78 o 
   2  -4   4        1.29       -0.90      3.50 o 
   3  -4   4      489.76      499.17      5.32 o 
   4  -4   4       80.35       76.26      7.48 o 
   5  -4   4       18.08       16.59      2.03 o 
   6  -4   4        6.53        8.84      2.78 o 
  -5  -3   4       37.61       37.53      2.21 o 
  -4  -3   4        5.86        7.48      1.54 o 
  -3  -3   4       20.66       17.31      1.55 o 
  -2  -3   4      110.36      138.62      3.56 o 
  -1  -3   4        1.29       11.76      1.82 o 
   0  -3   4        0.23        1.73      1.16 o 
   1  -3   4      242.33      219.12      5.25 o 
   2  -3   4       92.62      116.61      3.51 o 
   3  -3   4        9.03        5.72      2.10 o 
   4  -3   4      217.85      214.24      3.94 o 
   5  -3   4        7.56        6.86      1.93 o 
   6  -3   4       11.35       12.53      1.86 o 
  -5  -2   4        9.55        6.71      2.17 o 
  -4  -2   4      279.24      270.73      3.79 o 
  -3  -2   4       27.99       27.46      1.58 o 
  -2  -2   4        5.20       14.32      1.50 o 
  -1  -2   4       86.60       75.66      3.11 o 
   0  -2   4       19.10       17.70      1.52 o 
   1  -2   4     4633.98     4503.02     19.86 o 
   2  -2   4      612.09      572.86      4.99 o 
   3  -2   4      110.52      100.61      2.06 o 
   4  -2   4       10.43        9.27      1.59 o 
   5  -2   4       16.73       17.16      1.76 o 
   6  -2   4        3.57        2.70      1.55 o 
  -6  -1   4        0.45        7.76      2.72 o 
  -5  -1   4        0.03       -1.46      1.46 o 
  -4  -1   4      162.64      159.91      2.36 o 
  -3  -1   4        7.21        6.11      1.08 o 
  -2  -1   4       12.07       12.17      1.14 o 
  -1  -1   4      687.02      711.74      7.53 o 
   0  -1   4     1070.17     1130.33      8.99 o 
   1  -1   4        4.42       14.29      1.18 o 
   2  -1   4      154.41      159.97      4.22 o 
   3  -1   4       32.26       44.31      1.43 o 
   4  -1   4       16.25       13.48      1.46 o 
   5  -1   4       15.49       16.96      1.78 o 
   6  -1   4        5.45        3.78      1.92 o 
  -6   0   4        0.36       -2.47      2.47 o 
  -5   0   4      436.48      464.66      7.97 o 
  -4   0   4       34.58       32.14      1.35 o 
  -3   0   4      149.37      149.70      2.57 o 
  -2   0   4     3032.82     2739.46     48.73 o 
  -1   0   4      235.53      238.67      3.43 o 
   0   0   4     2802.20     2878.56     13.53 o 
   1   0   4        1.51        1.79      0.64 o 
   2   0   4        3.95        4.32      0.69 o 
   3   0   4      160.07      147.78      2.97 o 
   4   0   4       22.57       21.10      1.52 o 
   5   0   4       38.25       36.53      1.89 o 
   6   0   4        3.10       -0.03      2.54 o 
  -6   1   4        0.25        1.79      3.08 o 
  -5   1   4        0.99        2.92      1.95 o 
  -4   1   4       58.25       62.33      1.80 o 
  -3   1   4      141.14      135.91      2.82 o 
  -2   1   4      200.88      149.66      3.16 o 
  -1   1   4      296.01      269.47      4.54 o 
   0   1   4       44.80       51.88      2.33 o 
   1   1   4      262.46      270.82      6.80 o 
   2   1   4      441.69      430.67      6.08 o 
   3   1   4       52.63       46.02      1.78 o 
   4   1   4      162.41      157.40      3.38 o 
   5   1   4       48.70       48.47      2.68 o 
  -6   2   4       29.13       24.82      3.06 o 
  -5   2   4        0.38        3.31      1.82 o 
  -4   2   4       81.93       94.09      2.05 o 
  -3   2   4      717.91      724.92      4.38 o 
  -2   2   4      194.95      196.56      4.12 o 
  -1   2   4     1135.68     1103.59     32.24 o 
   0   2   4       40.69       35.25      1.45 o 
   1   2   4      618.54      640.28      6.32 o 
   2   2   4       25.57       34.29      1.70 o 
   3   2   4       14.22       19.08      4.80 o 
   4   2   4        0.35        9.56      2.29 o 
   5   2   4       11.87       13.32      2.49 o 
  -6   3   4       15.46       16.71      2.18 o 
  -5   3   4        0.19        2.57      2.09 o 
  -4   3   4      167.41      174.01      3.11 o 
  -3   3   4       21.85       20.71      1.88 o 
  -2   3   4        3.98       12.33      1.41 o 
  -1   3   4      289.64      280.07      4.07 o 
   0   3   4      168.66      176.04      3.57 o 
   1   3   4        0.61        0.73      1.01 o 
   2   3   4       10.80        5.57      1.35 o 
   3   3   4      173.82      158.14      6.15 o 
   4   3   4        0.03        1.04      2.29 o 
   5   3   4        1.84        2.53      1.82 o 
  -6   4   4        5.34        8.85      2.81 o 
  -5   4   4        0.00        0.43      1.82 o 
  -4   4   4        0.01       -1.36      1.98 o 
  -3   4   4       12.64       15.66      1.49 o 
  -2   4   4       26.17       19.39      1.10 o 
  -1   4   4      815.56      859.82      8.28 o 
   0   4   4      124.34      121.08      3.59 o 
   1   4   4       12.64       15.50      1.44 o 
   2   4   4       79.26       79.41      2.16 o 
   3   4   4       75.31       75.02      3.13 o 
   4   4   4       11.76        8.82      2.02 o 
   5   4   4        0.35        0.44      1.64 o 
  -5   5   4        6.10        6.25      5.27 o 
  -4   5   4       11.21        9.73      2.12 o 
  -3   5   4       28.95       29.22      3.08 o 
  -2   5   4       24.99       27.06      1.63 o 
  -1   5   4       18.43       16.53      1.85 o 
   0   5   4       98.91       99.56      3.10 o 
   1   5   4        9.08        9.94      1.63 o 
   2   5   4       49.26       52.54      1.98 o 
   3   5   4      114.19      106.52      7.57 o 
   4   5   4        0.50       -0.85      2.16 o 
  -5   6   4        2.36       -0.38      4.07 o 
  -4   6   4        2.68        1.16      2.53 o 
  -3   6   4       50.02       60.75      3.28 o 
  -2   6   4      402.73      444.37      6.28 o 
  -1   6   4       18.88       20.36      1.40 o 
   0   6   4       93.82       95.43      2.33 o 
   1   6   4      161.23      158.53      3.22 o 
   2   6   4       16.40       17.79      2.17 o 
   3   6   4       15.31       19.88      3.26 o 
   4   6   4        1.40       -2.05      2.74 o 
  -5   7   4        0.28       -1.34      2.57 o 
  -4   7   4        0.32        2.06      1.86 o 
  -3   7   4       14.54       13.70      2.57 o 
  -2   7   4       38.58       41.58      2.59 o 
  -1   7   4        1.95        3.12      1.47 o 
   0   7   4      123.71      122.36      3.71 o 
   1   7   4       29.20       27.14      2.02 o 
   2   7   4        6.57        7.76      2.03 o 
   3   7   4       19.32       15.63      2.05 o 
  -4   8   4        1.64        2.69      1.75 o 
  -3   8   4        6.58       10.33      1.89 o 
  -2   8   4       17.11       14.36      3.22 o 
  -1   8   4        0.00        1.60      1.85 o 
   0   8   4       97.79      103.54      3.24 o 
   1   8   4       51.64       49.57      1.85 o 
   2   8   4       10.48       10.18      2.66 o 
  -3   9   4        0.19        1.97      2.22 o 
  -2   9   4        6.15        4.83      1.73 o 
  -1   9   4       39.43       41.14      2.44 o 
   0   9   4        0.20       -1.83      2.41 o 
   1   9   4       22.17       22.21      2.74 o 
   0 -10   5        6.02        1.39      2.05 o 
   1 -10   5        0.00       -1.52      2.07 o 
   2 -10   5        2.43        0.84      2.30 o 
  -2  -9   5        0.51        0.33      2.52 o 
  -1  -9   5        7.85        5.56      2.06 o 
   0  -9   5       25.81       25.90      2.55 o 
   1  -9   5        0.57        5.37      1.87 o 
   2  -9   5        7.66        9.17      2.16 o 
   3  -9   5        5.05        3.27      2.56 o 
  -3  -8   5       13.14       15.40      2.62 o 
  -2  -8   5       19.40       22.84      2.64 o 
  -1  -8   5       10.04        7.24      3.10 o 
   0  -8   5       10.12       11.50      2.03 o 
   1  -8   5       58.32       46.04      3.26 o 
   2  -8   5        4.92        5.60      2.41 o 
   3  -8   5        3.84        4.00      2.67 o 
   4  -8   5       19.43       15.90      2.58 o 
  -3  -7   5        9.83       12.75      3.38 o 
  -2  -7   5       61.17       57.60      2.60 o 
  -1  -7   5        2.84        7.38      2.50 o 
   0  -7   5       23.44       22.59      2.20 o 
   1  -7   5       13.77       17.31      2.11 o 
   2  -7   5       10.76        9.00      1.54 o 
   3  -7   5       16.81       19.43      2.70 o 
   4  -7   5        6.13        6.10      2.65 o 
   5  -7   5        0.18        0.33      2.57 o 
  -4  -6   5        3.55        1.90      2.58 o 
  -3  -6   5        1.48        1.55      1.74 o 
  -2  -6   5       81.17       74.33      2.71 o 
  -1  -6   5        0.63        0.15      1.69 o 
   0  -6   5      319.13      341.04      5.04 o 
   1  -6   5        9.90       10.11      1.62 o 
   2  -6   5        9.54       13.43      1.55 o 
   3  -6   5      902.13      953.08      9.82 o 
   4  -6   5        2.39        4.22      2.22 o 
   5  -6   5        1.54       -0.21      1.88 o 
  -4  -5   5        4.60        4.25      2.08 o 
  -3  -5   5       33.32       29.17      1.70 o 
  -2  -5   5      475.65      460.98      8.40 o 
  -1  -5   5        1.10        2.25      1.62 o 
   0  -5   5      168.05      171.28      5.48 o 
   1  -5   5        2.70        3.31      1.67 o 
   2  -5   5      162.55      154.32      3.36 o 
   3  -5   5        6.69        4.67      1.75 o 
   4  -5   5       10.01       14.00      1.87 o 
   5  -5   5        1.77        0.66      1.72 o 
  -5  -4   5       41.75       39.95      2.66 o 
  -4  -4   5       19.70       21.77      1.84 o 
  -3  -4   5        1.02        1.23      1.44 o 
  -2  -4   5        1.11        1.48      1.41 o 
  -1  -4   5        2.18        2.68      2.05 o 
   0  -4   5      107.90       99.55      4.61 o 
   1  -4   5      243.75      236.57      6.65 o 
   2  -4   5     2629.23     2666.88     11.27 o 
   3  -4   5        6.47        5.55      2.12 o 
   4  -4   5       15.90       15.12      1.79 o 
   5  -4   5       62.29       63.07      5.51 o 
   6  -4   5        3.63        5.67      2.63 o 
  -5  -3   5       21.27       22.65      1.66 o 
  -4  -3   5       39.66       42.05      1.81 o 
  -3  -3   5       99.36       98.09      2.03 o 
  -2  -3   5       16.94       13.82      1.42 o 
  -1  -3   5       73.90       68.66      3.52 o 
   0  -3   5        1.16        6.54      1.34 o 
   1  -3   5      358.53      366.00      7.03 o 
   2  -3   5     1722.25     1548.66     13.18 o 
   3  -3   5       31.11       35.34      1.40 o 
   4  -3   5       68.55       66.99      2.10 o 
   5  -3   5        9.74        8.94      1.77 o 
   6  -3   5        0.80        1.71      1.77 o 
  -5  -2   5       66.69       72.39      2.43 o 
  -4  -2   5       63.33       64.26      1.99 o 
  -3  -2   5        1.79        2.40      1.32 o 
  -2  -2   5     1210.42     1273.20     13.11 o 
  -1  -2   5      500.75      469.23      7.58 o 
   0  -2   5        9.40       10.02      1.29 o 
   1  -2   5      122.99      141.44      3.91 o 
   2  -2   5      376.28      367.36      5.61 o 
   3  -2   5       87.55       88.47      1.76 o 
   4  -2   5       50.50       49.49      1.95 o 
   5  -2   5       16.18       15.40      1.50 o 
   6  -2   5        0.56       -1.42      1.56 o 
  -6  -1   5        7.09        5.10      2.72 o 
  -5  -1   5       26.93       26.58      1.71 o 
  -4  -1   5       89.35       87.28      1.79 o 
  -3  -1   5       20.25       15.72      0.98 o 
  -2  -1   5     2388.80     2436.98     15.33 o 
  -1  -1   5       43.44       39.92      2.03 o 
   0  -1   5      162.52      150.01      3.68 o 
   1  -1   5      289.91      283.58      3.42 o 
   2  -1   5       67.82       81.21      3.03 o 
   3  -1   5       78.48       83.00      2.31 o 
   4  -1   5       15.03       17.64      1.64 o 
   5  -1   5       43.07       45.59      1.88 o 
   6  -1   5        0.34        0.30      1.95 o 
  -6   0   5        7.97        0.00      3.31 o 
  -5   0   5      277.48      274.17      9.09 o 
  -4   0   5       83.09       82.67      1.91 o 
  -3   0   5       50.50       59.71      1.49 o 
  -2   0   5       29.10       55.53      1.63 o 
  -1   0   5     1312.61     1267.08      6.10 o 
   0   0   5       91.14       70.90      2.50 o 
   1   0   5        1.16        2.02      0.78 o 
   2   0   5      334.16      317.55     11.75 o 
   3   0   5        5.37        9.91      1.17 o 
   4   0   5        2.85        2.29      1.30 o 
   5   0   5       45.97       49.50      1.99 o 
   6   0   5       25.88       24.17      2.64 o 
  -6   1   5        2.03        7.37      3.14 o 
  -5   1   5        5.28        3.79      2.61 o 
  -4   1   5       11.10        9.92      1.14 o 
  -3   1   5      382.80      346.21      3.46 o 
  -2   1   5      132.58      107.50      2.37 o 
  -1   1   5       55.34       65.79      2.60 o 
   0   1   5      190.52      170.57      4.03 o 
   1   1   5        5.30        5.60      1.01 o 
   2   1   5      439.19      421.38      6.38 o 
   3   1   5       17.67       18.22      1.23 o 
   4   1   5       25.89       22.36      1.74 o 
   5   1   5       34.96       31.76      2.46 o 
  -6   2   5       59.20       65.61      4.19 o 
  -5   2   5        2.13        3.96      2.33 o 
  -4   2   5        5.46        7.08      1.52 o 
  -3   2   5      916.40      923.10      6.09 o 
  -2   2   5      111.19      114.11      3.49 o 
  -1   2   5      643.35      606.11     14.11 o 
   0   2   5      145.43      165.67      3.12 o 
   1   2   5      145.26      155.87      3.35 o 
   2   2   5      164.69      149.92      4.66 o 
   3   2   5       44.66       43.87      6.27 o 
   4   2   5        5.90        6.46      2.30 o 
   5   2   5        6.32        3.69      1.79 o 
  -6   3   5        5.36        5.66      2.87 o 
  -5   3   5        1.01        1.61      2.35 o 
  -4   3   5       51.37       44.57      1.75 o 
  -3   3   5       59.30       50.15      1.59 o 
  -2   3   5       26.39       27.86      2.05 o 
  -1   3   5      546.83      550.83      5.97 o 
   0   3   5        4.13        3.95      0.98 o 
   1   3   5       58.77       51.61      2.40 o 
   2   3   5      284.24      325.23      3.90 o 
   3   3   5      144.97      136.94      5.66 o 
   4   3   5       16.52       16.97      3.30 o 
   5   3   5        1.69        5.23      2.93 o 
  -6   4   5        3.25        7.63      2.77 o 
  -5   4   5        0.56        2.21      1.76 o 
  -4   4   5       18.59       17.83      1.64 o 
  -3   4   5       23.01       15.93      1.50 o 
  -2   4   5      193.65      230.91      3.26 o 
  -1   4   5      196.91      221.85      5.41 o 
   0   4   5       80.18       83.88      2.28 o 
   1   4   5       20.04       37.27      1.77 o 
   2   4   5       31.87       34.55      1.77 o 
   3   4   5      109.99      126.30      5.83 o 
   4   4   5        0.02       -0.62      2.27 o 
   5   4   5        0.35       -0.59      2.44 o 
  -5   5   5       13.31       12.09      2.35 o 
  -4   5   5        0.42       -2.09      2.09 o 
  -3   5   5       17.99       17.20      1.95 o 
  -2   5   5      143.10      148.62      2.79 o 
  -1   5   5        0.26        0.38      1.21 o 
   0   5   5      116.81      122.37      3.17 o 
   1   5   5      357.04      367.69      5.67 o 
   2   5   5        7.17        6.43      1.84 o 
   3   5   5       82.49       87.14      3.42 o 
   4   5   5        3.70        2.55      2.13 o 
  -5   6   5        0.76       -1.89      1.89 o 
  -4   6   5        0.44        0.47      2.20 o 
  -3   6   5        0.06        1.18      3.66 o 
  -2   6   5      296.02      303.32      4.90 o 
  -1   6   5        1.02        0.93      1.59 o 
   0   6   5        4.65        2.90      1.41 o 
   1   6   5      364.24      372.52      5.21 o 
   2   6   5       29.98       29.78      3.33 o 
   3   6   5       15.89       15.85      3.20 o 
   4   6   5        3.83        6.02      2.85 o 
  -4   7   5        1.58       -0.11      1.76 o 
  -3   7   5        3.84        8.11      3.69 o 
  -2   7   5       25.25       25.83      2.57 o 
  -1   7   5        0.06        1.44      1.64 o 
   0   7   5        0.08        2.54      1.98 o 
   1   7   5       76.26       71.61      3.07 o 
   2   7   5       27.44       26.20      3.51 o 
   3   7   5        0.17        2.44      2.00 o 
  -4   8   5        0.00        4.06      2.00 o 
  -3   8   5        3.01        1.48      2.45 o 
  -2   8   5       19.53       15.73      2.17 o 
  -1   8   5        1.62        0.56      1.78 o 
   0   8   5      104.25      103.56      4.29 o 
   1   8   5        0.89        0.26      1.48 o 
   2   8   5       10.46       11.30      1.68 o 
  -3   9   5        0.01       -1.19      2.34 o 
  -2   9   5       15.99       15.58      2.91 o 
  -1   9   5       15.86       15.76      2.42 o 
   0   9   5        1.47        1.52      3.84 o 
   1   9   5       13.60       15.72      3.26 o 
   0 -10   6        9.86       11.09      2.72 o 
   1 -10   6        0.01        0.06      1.50 o 
   2 -10   6        0.31       -0.39      2.10 o 
  -2  -9   6        0.59        3.10      2.46 o 
  -1  -9   6        0.01       -0.88      2.05 o 
   0  -9   6       12.35       10.62      1.54 o 
   1  -9   6        0.41        3.06      1.86 o 
   2  -9   6        2.77        4.80      2.56 o 
   3  -9   6        1.94        5.52      2.48 o 
  -3  -8   6       29.81       27.71      2.60 o 
  -2  -8   6       29.13       27.83      2.72 o 
  -1  -8   6        0.48       -2.27      2.89 o 
   0  -8   6       25.68       29.37      2.33 o 
   1  -8   6       22.52       19.11      1.91 o 
   2  -8   6        0.45        2.34      1.97 o 
   3  -8   6       40.68       45.20      3.17 o 
   4  -8   6        0.76        0.99      2.53 o 
  -3  -7   6       15.89       16.42      4.67 o 
  -2  -7   6       43.38       38.24      8.26 o 
  -1  -7   6        0.78        2.04      2.80 o 
   0  -7   6       26.08       23.85      5.41 o 
   1  -7   6       80.86       82.63      3.02 o 
   2  -7   6        6.58        6.70      1.90 o 
   3  -7   6       48.07       47.40      3.70 o 
   4  -7   6       14.93       15.19      2.76 o 
   5  -7   6        0.02       -2.38      2.59 o 
  -4  -6   6       14.42       21.88      2.52 o 
  -3  -6   6        8.85        9.92      1.94 o 
  -2  -6   6       13.43       14.56      1.79 o 
  -1  -6   6       28.25       28.46      2.19 o 
   0  -6   6      248.93      256.05      5.53 o 
   1  -6   6       98.29       95.89      3.49 o 
   2  -6   6       98.16      108.48      2.59 o 
   3  -6   6      270.16      257.58      9.41 o 
   4  -6   6       15.95       17.43      2.13 o 
   5  -6   6        3.99        2.60      1.84 o 
  -4  -5   6       26.51       27.61      3.98 o 
  -3  -5   6       65.65       59.47      2.82 o 
  -2  -5   6      184.85      183.24      3.37 o 
  -1  -5   6       11.21       10.09      1.27 o 
   0  -5   6        0.20        4.12      1.73 o 
   1  -5   6       45.72       45.15      1.78 o 
   2  -5   6      165.58      153.27      2.69 o 
   3  -5   6       23.76       20.75      1.61 o 
   4  -5   6        4.14        5.42      2.86 o 
   5  -5   6       15.56       14.73      1.69 o 
  -5  -4   6       11.34       13.42      1.60 o 
  -4  -4   6       12.73       12.28      2.13 o 
  -3  -4   6      356.21      372.80      4.67 o 
  -2  -4   6       79.89       98.31      1.99 o 
  -1  -4   6        1.33        8.11      1.54 o 
   0  -4   6        3.29        0.57      1.77 o 
   1  -4   6       19.22       45.33      3.06 o 
   2  -4   6     2284.13     2195.06     10.74 o 
   3  -4   6        5.01        4.47      1.34 o 
   4  -4   6        4.29        3.31      2.44 o 
   5  -4   6       38.82       41.19      2.49 o 
  -5  -3   6        5.45        7.38      1.60 o 
  -4  -3   6       44.80       47.17      2.28 o 
  -3  -3   6       44.98       35.87      2.20 o 
  -2  -3   6      214.31      241.87      2.76 o 
  -1  -3   6       14.89       14.38      1.92 o 
   0  -3   6       60.14       75.66      3.61 o 
   1  -3   6      219.70      219.77      5.79 o 
   2  -3   6      189.62      165.00      4.63 o 
   3  -3   6       51.33       55.76      2.38 o 
   4  -3   6       17.41       16.70      1.50 o 
   5  -3   6       12.49       13.70      1.73 o 
   6  -3   6        0.10        0.52      1.86 o 
  -5  -2   6       44.26       53.03      2.12 o 
  -4  -2   6      261.89      272.31      4.24 o 
  -3  -2   6        2.16        2.42      1.16 o 
  -2  -2   6      330.68      308.51      6.82 o 
  -1  -2   6     1677.50     1728.39     15.35 o 
   0  -2   6       23.84       26.21      1.99 o 
   1  -2   6     1194.00     1219.03     12.07 o 
   2  -2   6        4.50        5.59      1.57 o 
   3  -2   6      117.19      119.13      2.66 o 
   4  -2   6       97.34       89.62      3.62 o 
   5  -2   6       14.39       12.81      1.50 o 
   6  -2   6        2.70        2.91      2.69 o 
  -6  -1   6       10.81       13.06      2.44 o 
  -5  -1   6       24.77       31.83      2.24 o 
  -4  -1   6      134.77      134.89      2.39 o 
  -3  -1   6      383.71      366.12      3.23 o 
  -2  -1   6      911.05      983.01     10.47 o 
  -1  -1   6       11.49       11.74      1.36 o 
   0  -1   6      292.39      277.74      5.43 o 
   1  -1   6       34.47       40.24      2.14 o 
   2  -1   6     1098.07     1090.02     10.85 o 
   3  -1   6      129.01      142.87      2.91 o 
   4  -1   6        4.29        3.69      1.31 o 
   5  -1   6       63.71       66.94      3.16 o 
   6  -1   6        6.31        3.34      2.03 o 
  -6   0   6        8.94        3.13      3.25 o 
  -5   0   6        3.68        2.88      2.33 o 
  -4   0   6       80.02       78.58      2.12 o 
  -3   0   6      601.31      543.44      4.79 o 
  -2   0   6       28.82       52.14      2.60 o 
  -1   0   6        0.25        2.70      0.54 o 
   0   0   6      263.58      302.22      5.55 o 
   1   0   6       76.77       82.33      5.86 o 
   2   0   6      723.27      749.62      5.77 o 
   3   0   6       10.39       10.28      1.25 o 
   4   0   6        0.51       -0.04      1.35 o 
   5   0   6       28.63       27.23      1.59 o 
  -6   1   6        2.56       -2.17      2.17 o 
  -5   1   6       45.67       44.12      2.89 o 
  -4   1   6        0.29        1.09      1.43 o 
  -3   1   6      403.86      473.59      4.96 o 
  -2   1   6        0.12       -0.17      0.92 o 
  -1   1   6        3.17        3.12      1.19 o 
   0   1   6       66.05       69.28      2.84 o 
   1   1   6       65.71       68.66      2.83 o 
   2   1   6      112.46      118.60      3.66 o 
   3   1   6       27.71       22.63      1.38 o 
   4   1   6       27.18       30.04      2.01 o 
   5   1   6       33.21       33.52      1.76 o 
  -6   2   6       19.13       20.54      2.11 o 
  -5   2   6       11.88        7.80      2.31 o 
  -4   2   6        0.40        3.39      1.38 o 
  -3   2   6      105.67      109.29      1.92 o 
  -2   2   6       77.75       73.56      3.03 o 
  -1   2   6      188.72      177.57      4.80 o 
   0   2   6     2014.02     1983.11     11.43 o 
   1   2   6      192.38      210.11      4.41 o 
   2   2   6      291.08      292.84      4.67 o 
   3   2   6      139.53      135.04      4.80 o 
   4   2   6       20.36       20.14      2.42 o 
   5   2   6       21.67       16.16      1.97 o 
  -6   3   6        0.10        3.30      2.15 o 
  -5   3   6       16.27       12.90      3.32 o 
  -4   3   6        5.18        5.82      1.81 o 
  -3   3   6       45.01       45.69      2.07 o 
  -2   3   6       28.51       29.39      1.27 o 
  -1   3   6       98.82      100.91      2.77 o 
   0   3   6       12.29       11.06      1.21 o 
   1   3   6       14.66       19.13      1.76 o 
   2   3   6      171.63      174.96      3.31 o 
   3   3   6       67.83       69.63      3.13 o 
   4   3   6       50.59       46.19      3.79 o 
   5   3   6        0.00        1.51      1.80 o 
  -5   4   6       13.82       14.67      2.37 o 
  -4   4   6       20.28       17.00      1.69 o 
  -3   4   6       14.51       17.53      1.39 o 
  -2   4   6      119.76      114.69      2.55 o 
  -1   4   6      231.90      251.61      3.48 o 
   0   4   6      118.69      138.77      3.07 o 
   1   4   6      845.20      850.84     11.29 o 
   2   4   6      197.90      192.97      3.48 o 
   3   4   6       69.65       82.25      4.86 o 
   4   4   6        3.31        4.65      2.27 o 
  -5   5   6       12.63       13.95      2.44 o 
  -4   5   6        0.10        1.17      2.11 o 
  -3   5   6       18.53       17.18      1.97 o 
  -2   5   6      141.84      145.11      3.71 o 
  -1   5   6       31.25       30.39      1.30 o 
   0   5   6      254.54      241.53      4.96 o 
   1   5   6      991.12     1015.17      9.58 o 
   2   5   6        7.95        7.45      1.94 o 
   3   5   6       16.29       13.85      3.41 o 
   4   5   6       19.88       17.82      4.09 o 
  -5   6   6        0.53        0.48      1.91 o 
  -4   6   6        0.31       -0.82      2.07 o 
  -3   6   6        6.04       17.37      2.53 o 
  -2   6   6       47.90       52.89      1.97 o 
  -1   6   6       22.94       27.46      1.68 o 
   0   6   6        1.41        1.61      1.70 o 
   1   6   6       37.67       30.74      2.46 o 
   2   6   6       43.84       43.69      2.34 o 
   3   6   6        0.90        2.92      3.10 o 
  -4   7   6        0.79        0.66      1.70 o 
  -3   7   6        1.11        2.23      3.75 o 
  -2   7   6       15.39       15.15      2.06 o 
  -1   7   6       15.09       11.44      1.70 o 
   0   7   6      150.67      149.29      5.47 o 
   1   7   6        2.13       -0.10      1.98 o 
   2   7   6       20.89       17.07      3.28 o 
   3   7   6        5.13        5.24      2.73 o 
  -4   8   6        4.52        4.71      2.27 o 
  -3   8   6        2.80        4.20      1.89 o 
  -2   8   6       10.05        7.61      1.77 o 
  -1   8   6        5.00        7.09      1.70 o 
   0   8   6        2.83        4.42      1.76 o 
   1   8   6        3.18        1.34      1.44 o 
   2   8   6       12.19       13.96      1.87 o 
  -3   9   6        5.73        8.04      2.21 o 
  -2   9   6        8.53        7.58      2.03 o 
  -1   9   6        4.38       10.37      2.47 o 
   0   9   6        0.22       -0.10      2.83 o 
   0 -10   7        6.37        5.89      2.65 o 
   1 -10   7        0.01       -0.09      1.75 o 
  -1  -9   7        8.81        9.66      2.09 o 
   0  -9   7       16.69       18.11      1.55 o 
   1  -9   7        1.20        0.77      1.83 o 
   2  -9   7        5.37        8.44      1.60 o 
   3  -9   7        0.39        2.05      2.40 o 
  -2  -8   7        0.24       -0.51      2.57 o 
  -1  -8   7        6.22        4.29      2.65 o 
   0  -8   7       30.13       30.05      2.42 o 
   1  -8   7       13.21       12.42      1.97 o 
   2  -8   7        0.42        2.50      1.95 o 
   3  -8   7       16.69       13.35      2.52 o 
   4  -8   7       64.17       60.03      3.48 o 
  -3  -7   7        1.20        2.51      2.64 o 
  -2  -7   7        1.42        8.50      2.84 o 
  -1  -7   7       73.33       70.63      4.11 o 
   0  -7   7       14.36        9.64      2.31 o 
   1  -7   7      135.12      131.16      2.56 o 
   2  -7   7       26.48       27.45      1.93 o 
   3  -7   7       27.11       26.22      2.66 o 
   4  -7   7       11.38       11.85      1.95 o 
   5  -7   7        0.02       -1.48      2.30 o 
  -4  -6   7       29.60       25.81      2.50 o 
  -3  -6   7        9.84       12.85      1.99 o 
  -2  -6   7        6.07        7.84      2.05 o 
  -1  -6   7       60.64       56.76      3.70 o 
   0  -6   7       44.25       47.73      3.29 o 
   1  -6   7      160.63      148.44      3.23 o 
   2  -6   7      107.67      105.39      2.99 o 
   3  -6   7       15.37       15.69      2.10 o 
   4  -6   7       29.91       23.93      2.25 o 
   5  -6   7        3.64        2.41      1.82 o 
  -4  -5   7       19.28       21.16      2.06 o 
  -3  -5   7       29.08       27.90      1.88 o 
  -2  -5   7       69.63       65.78      2.14 o 
  -1  -5   7       60.11       61.08      3.50 o 
   0  -5   7        5.30        8.77      1.75 o 
   1  -5   7        3.35        4.35      1.53 o 
   2  -5   7        4.55       10.88      1.77 o 
   3  -5   7       52.42       45.78      1.87 o 
   4  -5   7        9.48       10.95      2.15 o 
   5  -5   7       26.06       25.34      2.35 o 
  -5  -4   7        7.21        9.04      1.56 o 
  -4  -4   7       22.07       22.05      2.09 o 
  -3  -4   7      680.04      697.45      7.23 o 
  -2  -4   7        2.96        1.71      1.29 o 
  -1  -4   7      110.00      112.57      2.20 o 
   0  -4   7       72.70       63.44      3.95 o 
   1  -4   7      125.25      143.23      5.55 o 
   2  -4   7      218.72      216.95      4.39 o 
   3  -4   7       16.75       16.89      1.46 o 
   4  -4   7        8.82        7.30      1.79 o 
   5  -4   7        0.72       -0.78      1.90 o 
  -5  -3   7        0.54        1.11      1.61 o 
  -4  -3   7       18.26       17.26      2.06 o 
  -3  -3   7      238.30      244.67      5.43 o 
  -2  -3   7        4.31        6.49      1.15 o 
  -1  -3   7      254.22      270.01      7.19 o 
   0  -3   7       65.95       67.58      3.60 o 
   1  -3   7      173.26      173.42      5.42 o 
   2  -3   7       28.34       24.15      1.63 o 
   3  -3   7        1.15        0.75      1.55 o 
   4  -3   7        2.92        2.16      1.51 o 
   5  -3   7        9.52        9.37      1.48 o 
  -5  -2   7        0.11        6.03      1.70 o 
  -4  -2   7      951.99      954.01     15.15 o 
  -3  -2   7      249.74      265.61      4.35 o 
  -2  -2   7       70.12       77.61      3.65 o 
  -1  -2   7     1457.40     1463.60     15.04 o 
   0  -2   7      154.86      146.01      4.64 o 
   1  -2   7      405.70      410.98      7.56 o 
   2  -2   7       24.23       24.19      1.84 o 
   3  -2   7       26.34       22.15      1.76 o 
   4  -2   7        6.93        3.85      1.48 o 
   5  -2   7       20.28       18.29      1.47 o 
  -5  -1   7        0.01        1.05      2.07 o 
  -4  -1   7       31.76       33.60      1.57 o 
  -3  -1   7        8.52       10.85      1.18 o 
  -2  -1   7      105.83      120.58      3.41 o 
  -1  -1   7        7.37        7.84      1.24 o 
   0  -1   7      173.53      163.15      4.54 o 
   1  -1   7      142.25      168.61      4.63 o 
   2  -1   7       66.00       62.74      2.63 o 
   3  -1   7      154.63      150.42      3.74 o 
   4  -1   7        1.80        2.35      1.35 o 
   5  -1   7       75.34       76.17      2.27 o 
  -6   0   7        4.39        9.81      2.83 o 
  -5   0   7       74.29       75.16      4.64 o 
  -4   0   7        0.11        1.10      1.55 o 
  -3   0   7        0.26        1.38      1.06 o 
  -2   0   7     1223.00     1346.37     24.36 o 
  -1   0   7      270.61      278.82      2.93 o 
   0   0   7     1832.24     1990.93     15.60 o 
   1   0   7      145.60      130.24      2.06 o 
   2   0   7      258.17      279.93      3.79 o 
   3   0   7       20.67       19.78      1.30 o 
   4   0   7        1.36        1.58      1.65 o 
   5   0   7        0.22        1.60      1.45 o 
  -6   1   7        3.84        2.83      2.09 o 
  -5   1   7       49.02       52.88      3.03 o 
  -4   1   7        1.64        4.24      1.92 o 
  -3   1   7      420.29      417.69      3.62 o 
  -2   1   7        0.02       -1.10      1.47 o 
  -1   1   7        0.68        8.56      1.33 o 
   0   1   7      202.31      206.80      5.18 o 
   1   1   7       11.99       16.49      1.60 o 
   2   1   7       30.48       32.24      1.65 o 
   3   1   7      177.52      173.55      3.01 o 
   4   1   7       55.74       51.35      2.83 o 
   5   1   7        0.07        0.14      1.73 o 
  -6   2   7        2.30        0.13      2.01 o 
  -5   2   7       19.11       12.25      3.32 o 
  -4   2   7        7.00        8.80      1.32 o 
  -3   2   7       11.58        8.59      1.26 o 
  -2   2   7        0.44        0.37      1.80 o 
  -1   2   7        1.00        1.43      1.27 o 
   0   2   7     1912.50     2102.39     17.71 o 
   1   2   7      217.72      220.97      5.95 o 
   2   2   7        2.91        3.19      1.44 o 
   3   2   7      150.30      139.73      9.20 o 
   4   2   7       65.52       63.74      3.01 o 
   5   2   7        0.04        2.69      2.01 o 
  -6   3   7        3.00        3.47      2.93 o 
  -5   3   7       46.12       46.59      3.37 o 
  -4   3   7        3.80        6.08      1.87 o 
  -3   3   7       12.76       11.35      2.16 o 
  -2   3   7       18.31       21.00      0.97 o 
  -1   3   7        9.62        8.39      1.13 o 
   0   3   7      866.52      825.94     11.37 o 
   1   3   7      352.91      370.53      4.87 o 
   2   3   7       60.03       61.54      2.75 o 
   3   3   7       38.51       33.28      3.22 o 
   4   3   7       69.79       61.55      4.27 o 
   5   3   7        5.63        2.86      2.02 o 
  -5   4   7       11.13       11.11      1.71 o 
  -4   4   7        0.67        1.79      1.71 o 
  -3   4   7       26.58       24.18      1.80 o 
  -2   4   7       58.03       46.11      1.23 o 
  -1   4   7     1149.76     1251.16      8.15 o 
   0   4   7      293.29      265.23      5.06 o 
   1   4   7       49.27       51.85      2.17 o 
   2   4   7      538.75      535.35      6.54 o 
   3   4   7       10.89       14.32      2.56 o 
   4   4   7       10.71        7.70      2.30 o 
  -5   5   7        6.32        4.28      1.88 o 
  -4   5   7       29.34       34.60      2.74 o 
  -3   5   7        3.45        3.55      2.01 o 
  -2   5   7       87.59       91.99      2.41 o 
  -1   5   7      129.58      125.35      2.18 o 
   0   5   7        1.09       10.86      2.70 o 
   1   5   7      112.30      133.47      3.65 o 
   2   5   7       27.59       28.44      3.36 o 
   3   5   7        0.31       -0.69      3.19 o 
   4   5   7       17.55       15.97      2.82 o 
  -5   6   7        9.90        7.36      2.44 o 
  -4   6   7       28.74       24.82      2.95 o 
  -3   6   7        5.19       17.43      2.50 o 
  -2   6   7        0.01        0.55      1.77 o 
  -1   6   7       66.81       63.63      2.53 o 
   0   6   7        0.29        2.73      1.57 o 
   1   6   7      273.09      277.61      6.11 o 
   2   6   7       14.23       19.62      2.37 o 
   3   6   7        1.36       -1.33      2.96 o 
  -4   7   7        6.17        8.07      1.65 o 
  -3   7   7        0.73        1.51      3.64 o 
  -2   7   7        4.07        5.58      2.13 o 
  -1   7   7       36.69       37.75      2.24 o 
   0   7   7       28.16       22.59      1.88 o 
   1   7   7        4.41        6.97      1.91 o 
   2   7   7       44.86       36.24      2.14 o 
   3   7   7        4.95        6.13      2.56 o 
  -4   8   7       11.77       11.07      2.29 o 
  -3   8   7        7.44        9.95      1.98 o 
  -2   8   7        0.00        0.62      1.84 o 
  -1   8   7       46.68       36.83      2.01 o 
   0   8   7       59.69       53.79      2.01 o 
   1   8   7       11.99       13.41      1.73 o 
   2   8   7       29.61       25.26      1.92 o 
  -2   9   7        0.53        2.30      2.08 o 
  -1   9   7        3.87        1.67      3.35 o 
   0   9   7        0.52       10.02      3.32 o 
   1 -10   8        2.62        3.70      2.05 o 
  -1  -9   8       19.27       17.41      1.73 o 
   0  -9   8       16.72       14.94      1.92 o 
   1  -9   8       12.45       12.93      1.79 o 
   2  -9   8        4.43        3.22      2.29 o 
   3  -9   8        0.04        1.75      2.34 o 
  -2  -8   8        3.50        4.42      2.71 o 
  -1  -8   8        0.00        3.58      3.29 o 
   0  -8   8        1.54       -0.20      2.33 o 
   1  -8   8      100.21      103.96      3.42 o 
   2  -8   8        6.98        5.46      1.53 o 
   3  -8   8        0.12       -0.07      2.48 o 
   4  -8   8      115.03      111.04      4.42 o 
  -3  -7   8        0.00        1.29      2.88 o 
  -2  -7   8       22.00       20.17      2.98 o 
  -1  -7   8      176.48      175.92      6.67 o 
   0  -7   8        0.17        0.73      2.26 o 
   1  -7   8       14.74       15.50      1.65 o 
   2  -7   8        0.05        0.60      1.97 o 
   3  -7   8        7.82        6.99      2.06 o 
   4  -7   8        1.95        4.01      1.94 o 
  -4  -6   8       14.42       16.05      2.60 o 
  -3  -6   8       65.24       57.16      6.09 o 
  -2  -6   8       50.43       54.25      2.59 o 
  -1  -6   8       39.39       37.79      2.66 o 
   0  -6   8        1.69       -0.09      2.29 o 
   1  -6   8        1.12        0.75      1.46 o 
   2  -6   8       10.65       12.62      1.90 o 
   3  -6   8      243.41      241.83      5.29 o 
   4  -6   8       12.62       13.90      2.00 o 
   5  -6   8        2.20        3.58      2.24 o 
  -4  -5   8       27.52       32.48      2.36 o 
  -3  -5   8       32.56       38.79      2.32 o 
  -2  -5   8        2.91        5.63      1.98 o 
  -1  -5   8       82.87       84.70      2.93 o 
   0  -5   8       19.47       20.57      1.90 o 
   1  -5   8        1.63        1.15      1.45 o 
   2  -5   8       80.73       83.59      3.00 o 
   3  -5   8       35.43       32.26      2.16 o 
   4  -5   8       16.54       19.65      2.07 o 
   5  -5   8       21.63       24.74      4.88 o 
  -5  -4   8        7.28        3.44      2.10 o 
  -4  -4   8      144.81      151.57      3.67 o 
  -3  -4   8        1.04       11.53      2.08 o 
  -2  -4   8        0.27       -0.45      1.42 o 
  -1  -4   8      354.41      334.29      4.73 o 
   0  -4   8      129.56      149.95     12.17 o 
   1  -4   8      320.45      313.49      5.38 o 
   2  -4   8        0.04       -0.08      1.28 o 
   3  -4   8       33.19       33.07      1.86 o 
   4  -4   8       20.95       20.20      1.51 o 
   5  -4   8        7.03        4.55      2.14 o 
  -5  -3   8        4.45        7.02      2.38 o 
  -4  -3   8       54.35       42.33      3.04 o 
  -3  -3   8      126.71      113.87      3.45 o 
  -2  -3   8      110.56      128.37      3.47 o 
  -1  -3   8     1108.80     1212.85     15.83 o 
   0  -3   8        5.99        4.33      1.64 o 
   1  -3   8      186.91      187.90      5.99 o 
   2  -3   8        1.22        0.87      1.34 o 
   3  -3   8       60.22       63.52      2.17 o 
   4  -3   8        6.92        7.50      1.33 o 
   5  -3   8        9.90        8.80      1.78 o 
  -5  -2   8       13.95       12.42      1.65 o 
  -4  -2   8      239.30      255.21      4.79 o 
  -3  -2   8       42.18       38.52      1.74 o 
  -2  -2   8      116.43      125.42      2.86 o 
  -1  -2   8      359.03      355.56      7.92 o 
   0  -2   8      379.84      365.40      7.70 o 
   1  -2   8      111.09      110.56      4.27 o 
   2  -2   8      129.05      123.49      3.78 o 
   3  -2   8      157.49      166.51      3.39 o 
   4  -2   8       17.03       16.88      1.34 o 
   5  -2   8        5.16        7.18      1.46 o 
  -5  -1   8        2.72        3.94      2.10 o 
  -4  -1   8       16.75       10.20      1.54 o 
  -3  -1   8        8.99        7.36      1.19 o 
  -2  -1   8       84.27       87.67      2.46 o 
  -1  -1   8       21.93       16.47      0.82 o 
   0  -1   8        5.61        5.75      1.42 o 
   1  -1   8       14.02       20.19      1.94 o 
   2  -1   8       15.72       15.56      1.51 o 
   3  -1   8      178.55      173.06      3.39 o 
   4  -1   8        1.82        2.02      1.52 o 
   5  -1   8        0.98        1.64      1.52 o 
  -6   0   8        9.88       13.90      2.89 o 
  -5   0   8       49.33       53.17      5.27 o 
  -4   0   8        0.00       -0.34      1.56 o 
  -3   0   8        9.28        4.88      1.09 o 
  -2   0   8      976.00     1078.43     17.15 o 
  -1   0   8       21.72       22.08      1.99 o 
   0   0   8      835.64      885.77     11.47 o 
   1   0   8      311.80      304.46      6.32 o 
   2   0   8        6.17       13.89      1.24 o 
   3   0   8      149.63      149.13      3.14 o 
   4   0   8      102.84       99.18      2.63 o 
   5   0   8        0.03        0.19      1.75 o 
  -6   1   8        3.84       -1.56      2.83 o 
  -5   1   8       12.22       17.64      1.93 o 
  -4   1   8        3.53        4.24      1.56 o 
  -3   1   8      105.24      110.54      2.39 o 
  -2   1   8      161.95      136.09      4.74 o 
  -1   1   8      223.33      221.72      5.87 o 
   0   1   8     3263.51     3184.43     21.63 o 
   1   1   8       74.54       79.54      3.48 o 
   2   1   8        2.42        3.34      0.97 o 
   3   1   8      281.78      280.60      4.92 o 
   4   1   8       35.07       32.73      2.31 o 
   5   1   8        1.02        2.47      1.73 o 
  -6   2   8        1.38        0.45      3.98 o 
  -5   2   8        8.89       11.12      2.71 o 
  -4   2   8        0.19       -1.36      1.36 o 
  -3   2   8        5.96        5.87      1.19 o 
  -2   2   8       24.04       18.41      1.19 o 
  -1   2   8      142.12      159.41      5.32 o 
   0   2   8     1105.77     1094.68     13.64 o 
   1   2   8       70.81       75.43      3.86 o 
   2   2   8      229.91      229.26      4.12 o 
   3   2   8        2.82        8.07      3.33 o 
   4   2   8       22.91       23.81      3.51 o 
   5   2   8        2.25        1.20      1.92 o 
  -5   3   8       15.73       19.71      2.34 o 
  -4   3   8        2.13        1.47      1.65 o 
  -3   3   8       13.14       12.82      1.26 o 
  -2   3   8       83.28       77.71      1.46 o 
  -1   3   8      256.57      282.11      4.98 o 
   0   3   8      203.23      196.32      3.48 o 
   1   3   8      137.40      124.53      2.88 o 
   2   3   8      607.52      608.62     14.62 o 
   3   3   8       19.86       18.70      2.51 o 
   4   3   8       69.01       59.42      3.96 o 
   5   3   8        7.83       10.45      2.62 o 
  -5   4   8        2.46        1.96      1.83 o 
  -4   4   8        0.07       -1.45      1.67 o 
  -3   4   8       13.18       14.12      1.45 o 
  -2   4   8       59.74       53.59      1.37 o 
  -1   4   8      790.66      834.93      6.91 o 
   0   4   8       42.84       40.54      1.83 o 
   1   4   8        0.49        3.02      1.74 o 
   2   4   8      122.55      120.73      3.24 o 
   3   4   8        2.09       -0.33      4.00 o 
   4   4   8       48.14       44.80      7.11 o 
  -5   5   8       18.05       11.53      2.00 o 
  -4   5   8        4.98        6.33      2.47 o 
  -3   5   8        0.00        0.50      2.07 o 
  -2   5   8       40.43       39.88      2.11 o 
  -1   5   8       93.55       97.89      2.34 o 
   0   5   8       67.38       74.37      2.78 o 
   1   5   8        4.73        3.76      2.17 o 
   2   5   8       37.99       36.18      2.19 o 
   3   5   8        1.14       -1.50      3.30 o 
   4   5   8        0.57       -0.53      2.23 o 
  -5   6   8       18.44       15.18      2.24 o 
  -4   6   8       96.12      101.98      5.27 o 
  -3   6   8        2.16        2.11      2.60 o 
  -2   6   8        1.15        2.74      1.82 o 
  -1   6   8       18.90       15.20      1.98 o 
   0   6   8       88.91       84.09      3.36 o 
   1   6   8       75.29       76.83      3.00 o 
   2   6   8       13.99       19.70      2.08 o 
   3   6   8        8.11        5.88      3.04 o 
  -4   7   8        5.02        3.07      1.73 o 
  -3   7   8        9.45        7.71      3.72 o 
  -2   7   8        0.00        0.40      3.13 o 
  -1   7   8       39.27       30.90      2.65 o 
   0   7   8       29.96       24.72      2.24 o 
   1   7   8        3.16        3.80      1.98 o 
   2   7   8       75.56       82.38      3.13 o 
  -3   8   8       10.72        9.60      1.81 o 
  -2   8   8        5.14        5.88      3.05 o 
  -1   8   8       89.03       74.22      2.70 o 
   0   8   8        6.04        6.28      2.29 o 
   1   8   8        2.83        3.84      1.58 o 
  -2   9   8        0.78       -1.32      3.55 o 
  -1   9   8        4.88        8.69      3.33 o 
   0   9   8        3.14        5.01      3.22 o 
  -1  -9   9        8.07        6.56      1.61 o 
   0  -9   9        0.00        0.68      1.40 o 
   1  -9   9        7.37        9.53      1.53 o 
   2  -9   9        7.52        6.38      1.82 o 
   3  -9   9        0.12        2.19      2.32 o 
  -2  -8   9        0.04        0.79      2.50 o 
  -1  -8   9       16.63       17.84      2.66 o 
   0  -8   9       15.15       23.74      1.96 o 
   1  -8   9       12.44       13.95      2.16 o 
   2  -8   9        6.98       11.25      1.63 o 
   3  -8   9        9.09        6.12      2.40 o 
   4  -8   9       39.65       41.71      2.55 o 
  -3  -7   9        8.65       11.82      2.74 o 
  -2  -7   9        6.72        3.77      2.92 o 
  -1  -7   9       93.66      108.97      5.42 o 
   0  -7   9        6.79        3.61      2.78 o 
   1  -7   9        0.11       -0.04      1.81 o 
   2  -7   9        5.95        4.06      1.71 o 
   3  -7   9        0.04        0.44      2.00 o 
   4  -7   9        1.80        1.69      1.87 o 
  -4  -6   9       22.56       19.40      2.50 o 
  -3  -6   9        0.25       -0.18      2.02 o 
  -2  -6   9      379.12      406.49      9.85 o 
  -1  -6   9       14.61       14.75      2.87 o 
   0  -6   9        4.06        1.31      2.43 o 
   1  -6   9      100.35       97.43      2.45 o 
   2  -6   9        5.74        4.08      1.61 o 
   3  -6   9      203.44      202.33      9.65 o 
   4  -6   9        0.07        2.25      1.96 o 
   5  -6   9        0.41       -1.57      3.63 o 
  -4  -5   9       19.56       18.15      1.65 o 
  -3  -5   9        8.95       11.63      2.30 o 
  -2  -5   9       28.09       28.73      1.91 o 
  -1  -5   9       42.82       47.24      2.57 o 
   0  -5   9       26.49       30.67      2.11 o 
   1  -5   9        8.37        4.32      1.46 o 
   2  -5   9      120.98      131.65      3.20 o 
   3  -5   9        1.80        0.54      1.97 o 
   4  -5   9        4.25        2.76      3.31 o 
   5  -5   9        2.74        0.79      1.77 o 
  -5  -4   9        0.01       -0.68      2.38 o 
  -4  -4   9       15.44       17.99      1.68 o 
  -3  -4   9      302.44      319.76      4.94 o 
  -2  -4   9       11.30       12.32      1.46 o 
  -1  -4   9      256.64      288.03      5.58 o 
   0  -4   9      599.58      597.57     11.82 o 
   1  -4   9       77.29      115.52      2.22 o 
   2  -4   9        3.19        1.71      1.73 o 
   3  -4   9       12.05       15.13      2.11 o 
   4  -4   9       11.92        6.95      1.50 o 
   5  -4   9        4.83        5.78      1.80 o 
  -5  -3   9       14.32       17.05      3.08 o 
  -4  -3   9        0.57        2.24      1.74 o 
  -3  -3   9      154.13      162.85      4.50 o 
  -2  -3   9       46.58       46.71      2.12 o 
  -1  -3   9      984.19     1033.40      7.20 o 
   0  -3   9       84.54      111.99      5.10 o 
   1  -3   9       97.18       98.30      4.66 o 
   2  -3   9        0.34        1.46      1.43 o 
   3  -3   9      103.65      100.86      2.82 o 
   4  -3   9       28.31       24.24      1.41 o 
   5  -3   9        6.30        7.42      1.61 o 
  -5  -2   9        1.54        2.53      1.70 o 
  -4  -2   9        1.38        2.78      1.72 o 
  -3  -2   9       82.39       79.18      6.47 o 
  -2  -2   9      112.17      117.51      2.36 o 
  -1  -2   9       39.78       41.07      3.11 o 
   0  -2   9       52.25       42.53      3.03 o 
   1  -2   9       81.24       70.69      3.65 o 
   2  -2   9      154.75      168.91      3.27 o 
   3  -2   9       99.36      104.29      4.41 o 
   4  -2   9        2.99        1.77      1.39 o 
   5  -2   9        2.80        2.23      1.43 o 
  -5  -1   9        0.03        0.49      2.00 o 
  -4  -1   9       14.49       12.94      1.56 o 
  -3  -1   9       13.08       12.05      1.78 o 
  -2  -1   9      486.02      542.38      8.73 o 
  -1  -1   9        5.11        4.12      1.49 o 
   0  -1   9       40.38       42.67      2.88 o 
   1  -1   9      128.71      127.78      4.72 o 
   2  -1   9        3.01        3.34      1.59 o 
   3  -1   9       58.96       63.92      2.22 o 
   4  -1   9       10.21       11.62      1.97 o 
   5  -1   9        0.01       -1.52      1.52 o 
  -5   0   9        7.86       14.03      2.58 o 
  -4   0   9       13.03        8.91      1.55 o 
  -3   0   9       28.27       27.84      1.31 o 
  -2   0   9      173.54      171.25      3.71 o 
  -1   0   9       10.17       11.59      1.48 o 
   0   0   9      632.76      737.24     11.17 o 
   1   0   9     2094.28     2045.03     17.51 o 
   2   0   9        0.29        1.19      1.17 o 
   3   0   9      135.49      139.31      2.73 o 
   4   0   9       42.01       43.24      2.69 o 
   5   0   9        0.06        0.90      1.75 o 
  -6   1   9        1.46       -1.48      2.90 o 
  -5   1   9        0.02        3.70      1.92 o 
  -4   1   9       72.45       61.06      1.96 o 
  -3   1   9       72.38       73.87      2.38 o 
  -2   1   9      125.55      114.63      1.53 o 
  -1   1   9      118.69      105.38      4.43 o 
   0   1   9        1.77        3.57      1.44 o 
   1   1   9      169.73      155.20      5.17 o 
   2   1   9       14.55       12.97      1.26 o 
   3   1   9       86.23       84.98      3.19 o 
   4   1   9       44.27       42.52      2.78 o 
   5   1   9       11.43       11.33      1.67 o 
  -5   2   9        1.25       -0.45      2.93 o 
  -4   2   9       29.00       28.14      1.37 o 
  -3   2   9        2.54        2.64      1.17 o 
  -2   2   9      184.28      170.43      1.92 o 
  -1   2   9      504.28      505.72      9.83 o 
   0   2   9     1372.32     1477.42     16.68 o 
   1   2   9      108.51      117.36      2.72 o 
   2   2   9      135.10      123.93      3.59 o 
   3   2   9      228.96      217.95      7.32 o 
   4   2   9      135.26      124.56      5.72 o 
   5   2   9        7.28        8.88      2.22 o 
  -5   3   9        1.45        3.49      1.88 o 
  -4   3   9       20.10       18.70      1.67 o 
  -3   3   9       46.79       45.59      1.47 o 
  -2   3   9       19.97       18.60      1.04 o 
  -1   3   9      517.24      491.56      4.51 o 
   0   3   9        0.53        3.21      1.28 o 
   1   3   9      134.88      126.82      3.63 o 
   2   3   9      623.65      622.95     17.20 o 
   3   3   9        5.79       10.40      2.46 o 
   4   3   9       43.91       36.54      3.00 o 
  -5   4   9        5.69        6.94      1.75 o 
  -4   4   9       30.87       31.70      1.63 o 
  -3   4   9        7.50        7.17      1.46 o 
  -2   4   9       26.62       24.10      1.30 o 
  -1   4   9        0.65        2.76      1.32 o 
   0   4   9       19.58       17.08      1.98 o 
   1   4   9       51.89       51.27      2.82 o 
   2   4   9       59.40       54.58      4.30 o 
   3   4   9        9.40        7.04      2.54 o 
   4   4   9        0.63        0.39      2.75 o 
  -5   5   9        5.35        1.23      2.02 o 
  -4   5   9      105.10      118.71      8.44 o 
  -3   5   9        0.31       -0.70      1.65 o 
  -2   5   9       18.75       18.71      1.77 o 
  -1   5   9        0.94        2.03      1.68 o 
   0   5   9        5.66       11.25      2.38 o 
   1   5   9       29.51       30.43      2.82 o 
   2   5   9       25.68       25.52      2.90 o 
   3   5   9       34.60       32.08      6.18 o 
   4   5   9        6.05        9.65      2.70 o 
  -4   6   9       60.93       60.83      3.65 o 
  -3   6   9       16.51       15.44      2.50 o 
  -2   6   9        0.24        0.09      2.09 o 
  -1   6   9       64.17       61.97      3.26 o 
   0   6   9       36.27       36.32      2.60 o 
   1   6   9       11.52        9.22      2.01 o 
   2   6   9       28.54       29.91      2.54 o 
   3   6   9       27.98       23.19      2.92 o 
  -4   7   9        2.26        0.26      1.61 o 
  -3   7   9       10.06       11.78      3.40 o 
  -2   7   9        9.32        7.87      2.49 o 
  -1   7   9       73.72       83.35      3.08 o 
   0   7   9       32.99       28.97      2.62 o 
   1   7   9        0.17        0.64      1.92 o 
   2   7   9       34.79       34.22      5.24 o 
  -3   8   9        9.91       12.76      1.72 o 
  -2   8   9        8.23        2.15      2.08 o 
  -1   8   9       12.37       11.81      2.32 o 
   0   8   9        6.18        5.65      2.44 o 
   1   8   9        2.17        3.86      1.64 o 
  -1   9   9        0.04        4.85      3.43 o 
  -1  -9  10        2.10        0.56      1.56 o 
   0  -9  10       21.90       21.83      1.43 o 
   1  -9  10        1.14        1.21      1.57 o 
   2  -9  10        5.38        4.42      2.29 o 
   3  -9  10        0.02       -0.10      1.70 o 
  -2  -8  10       16.05       14.74      2.63 o 
  -1  -8  10        8.56        7.46      2.78 o 
   0  -8  10        4.45       11.58      2.51 o 
   1  -8  10       31.70       25.44      2.26 o 
   2  -8  10       13.95       14.99      3.02 o 
   3  -8  10        9.90       10.00      3.68 o 
   4  -8  10        1.52        2.53      2.35 o 
  -3  -7  10       11.99       14.94      2.00 o 
  -2  -7  10        9.84        9.40      2.72 o 
  -1  -7  10       17.13       17.90      2.84 o 
   0  -7  10        0.01        3.73      2.15 o 
   1  -7  10       37.92       32.15      1.98 o 
   2  -7  10       10.36       11.40      1.73 o 
   3  -7  10        5.60        7.48      3.52 o 
   4  -7  10        7.26        4.97      1.91 o 
  -4  -6  10       10.70        8.91      2.71 o 
  -3  -6  10       28.59       30.35      2.88 o 
  -2  -6  10      315.86      306.49      8.57 o 
  -1  -6  10       23.29       20.66      2.81 o 
   0  -6  10       26.96       25.59      2.54 o 
   1  -6  10        0.52       -0.60      1.72 o 
   2  -6  10       13.07       10.08      1.60 o 
   3  -6  10       34.88       35.37      2.25 o 
   4  -6  10        0.84        2.49      1.58 o 
   5  -6  10        1.90        1.13      1.73 o 
  -4  -5  10        0.09        0.02      2.75 o 
  -3  -5  10        8.84       11.64      1.93 o 
  -2  -5  10       46.76       44.74      2.39 o 
  -1  -5  10        9.81       10.82      3.99 o 
   0  -5  10      269.61      300.50      6.01 o 
   1  -5  10       25.06       22.52      1.60 o 
   2  -5  10       29.00       30.90      2.07 o 
   3  -5  10        0.02       -1.89      1.96 o 
   4  -5  10        1.20        4.15      1.65 o 
   5  -5  10        1.67        1.63      1.70 o 
  -5  -4  10        1.07        1.01      1.94 o 
  -4  -4  10        0.01       -1.19      1.63 o 
  -3  -4  10      562.41      573.99      7.04 o 
  -2  -4  10       52.50       49.69      1.89 o 
  -1  -4  10       15.43       20.84      1.88 o 
   0  -4  10      874.45      921.07      9.59 o 
   1  -4  10       94.34      122.38      3.05 o 
   2  -4  10       27.52       24.43      1.73 o 
   3  -4  10       13.00       12.71      1.40 o 
   4  -4  10        3.00        0.79      1.51 o 
   5  -4  10        1.05        2.48      1.76 o 
  -5  -3  10        4.95        5.22      2.22 o 
  -4  -3  10        7.02        8.55      1.73 o 
  -3  -3  10       47.69       45.68      2.63 o 
  -2  -3  10       11.16       17.26      2.03 o 
  -1  -3  10       93.14       91.14      3.11 o 
   0  -3  10        2.71        0.89      1.48 o 
   1  -3  10       25.54       25.01      1.23 o 
   2  -3  10       48.54       49.80      2.37 o 
   3  -3  10       28.26       25.95      1.62 o 
   4  -3  10       17.75       15.20      2.11 o 
   5  -3  10        7.33        5.96      1.57 o 
  -5  -2  10        2.19        4.92      1.64 o 
  -4  -2  10       29.17       24.73      1.87 o 
  -3  -2  10       36.30       36.89      1.97 o 
  -2  -2  10        5.13        2.60      1.17 o 
  -1  -2  10      495.54      566.98     11.05 o 
   0  -2  10       53.70       66.93      3.61 o 
   1  -2  10      457.50      474.90      9.85 o 
   2  -2  10       12.85       16.02      3.16 o 
   3  -2  10       72.66       80.97      2.54 o 
   4  -2  10        0.97        2.43      1.41 o 
   5  -2  10        0.00        2.53      1.72 o 
  -5  -1  10        6.49        6.02      1.80 o 
  -4  -1  10       65.10       57.46      2.09 o 
  -3  -1  10       64.49       57.48      1.84 o 
  -2  -1  10      357.26      374.45      4.22 o 
  -1  -1  10        1.72        4.32      1.66 o 
   0  -1  10       42.28       33.07      2.70 o 
   1  -1  10      378.98      391.99      8.90 o 
   2  -1  10        0.01        0.96      1.20 o 
   3  -1  10        4.22        3.76      1.49 o 
   4  -1  10      113.17      110.30      2.74 o 
   5  -1  10        3.88        1.57      1.55 o 
  -5   0  10        5.49        4.82      1.92 o 
  -4   0  10       20.61       21.72      1.60 o 
  -3   0  10       23.98       25.79      1.33 o 
  -2   0  10       30.93       23.95      0.95 o 
  -1   0  10      138.27      154.39      5.46 o 
   1   0  10     1640.83     1600.30     16.62 o 
   2   0  10        2.49        3.50      1.19 o 
   3   0  10        1.02        0.36      1.48 o 
   4   0  10      195.49      191.21      4.02 o 
   5   0  10       15.14       13.34      1.71 o 
  -5   1  10        1.48        1.28      1.90 o 
  -4   1  10       99.63      101.36      3.95 o 
  -3   1  10        9.67       13.44      1.24 o 
  -2   1  10       15.31       13.14      0.97 o 
  -1   1  10      321.97      300.30      7.90 o 
   0   1  10        1.13        1.31      1.70 o 
   1   1  10      124.35      108.39      2.48 o 
   2   1  10       63.14       59.59      2.08 o 
   3   1  10        2.34        3.51      2.35 o 
   4   1  10       64.22       60.63      2.88 o 
   5   1  10       34.31       33.64      1.74 o 
  -5   2  10       18.83       24.36      1.97 o 
  -4   2  10       41.77       41.15      2.33 o 
  -3   2  10       22.28       17.72      1.17 o 
  -2   2  10       67.54       61.50      1.27 o 
  -1   2  10       37.16       38.59      1.16 o 
   0   2  10      704.98      733.27     10.64 o 
   1   2  10      136.57      131.59      3.02 o 
   2   2  10       19.08       16.65      5.57 o 
   3   2  10      291.64      297.47      8.46 o 
   4   2  10        2.71        3.18      3.30 o 
   5   2  10       13.12       10.14      1.95 o 
  -5   3  10        0.06       -1.57      2.25 o 
  -4   3  10       48.79       46.44      2.09 o 
  -3   3  10       66.50       61.85      1.87 o 
  -2   3  10        1.08        0.93      1.07 o 
  -1   3  10        1.08        2.15      1.12 o 
   0   3  10       68.04       58.19      1.60 o 
   1   3  10      181.12      182.23      3.76 o 
   2   3  10      168.17      177.76      6.76 o 
   3   3  10       79.15       84.13      7.91 o 
   4   3  10        2.94        2.61      2.96 o 
  -5   4  10        1.21        1.97      1.77 o 
  -4   4  10       79.31       86.27      2.72 o 
  -3   4  10      108.98      108.73      2.41 o 
  -2   4  10       27.20       23.03      1.46 o 
  -1   4  10       94.97       87.20      2.27 o 
   0   4  10       38.71       34.35      2.19 o 
   1   4  10      173.19      175.14      6.87 o 
   2   4  10      185.69      189.15      7.21 o 
   3   4  10       15.62        9.60      2.44 o 
   4   4  10        0.85        0.72      6.37 o 
  -5   5  10        2.38        1.90      2.78 o 
  -4   5  10      175.37      194.00      5.03 o 
  -3   5  10        0.98        0.58      1.70 o 
  -2   5  10       12.15       11.03      1.48 o 
  -1   5  10      172.14      177.51      4.30 o 
   0   5  10       80.28       86.80      3.76 o 
   1   5  10       39.84       39.05      2.87 o 
   2   5  10        8.05        5.56      2.37 o 
   3   5  10       38.31       37.84      2.62 o 
  -4   6  10        0.12        1.14      3.20 o 
  -3   6  10       21.77       22.62      2.57 o 
  -2   6  10        5.14        4.04      2.12 o 
  -1   6  10        0.32        3.85      2.48 o 
   0   6  10      202.74      196.47      5.23 o 
   1   6  10       45.07       45.72      2.90 o 
   2   6  10       27.12       31.02      3.48 o 
   3   6  10       45.46       48.69      3.01 o 
  -4   7  10        0.90        0.71      1.67 o 
  -3   7  10        7.00        5.76      3.39 o 
  -2   7  10       62.37       59.59      2.92 o 
  -1   7  10        0.64        0.70      2.13 o 
   0   7  10       27.70       26.87      2.83 o 
   1   7  10        0.02        1.95      1.90 o 
   2   7  10        0.89       -1.62      4.06 o 
  -3   8  10        5.68        3.47      2.29 o 
  -2   8  10        3.07        6.76      2.07 o 
  -1   8  10        0.22        0.23      2.32 o 
   0   8  10       19.02       14.47      2.26 o 
   1   8  10       10.73        6.24      2.88 o 
  -1  -9  11       13.36       11.98      2.10 o 
   0  -9  11       12.43        9.47      1.49 o 
   1  -9  11        2.28        1.73      1.51 o 
   2  -9  11        2.58        0.06      4.20 o 
  -2  -8  11       24.50       22.73      1.85 o 
  -1  -8  11       44.17       48.16      2.00 o 
   0  -8  11        0.81        0.08      1.49 o 
   1  -8  11        7.96        9.74      1.61 o 
   2  -8  11       19.68       16.78      1.89 o 
   3  -8  11        2.87        3.44      1.92 o 
  -3  -7  11       10.66       13.71      1.74 o 
  -2  -7  11       28.37       27.22      2.82 o 
  -1  -7  11       11.86       14.72      2.83 o 
   0  -7  11       61.06       56.72      4.85 o 
   1  -7  11       19.52       20.48      1.51 o 
   2  -7  11        2.42        3.65      1.95 o 
   3  -7  11       11.52       10.25      1.90 o 
   4  -7  11        1.10        3.78      1.47 o 
  -4  -6  11        9.03       11.16      2.93 o 
  -3  -6  11       46.07       48.85      3.45 o 
  -2  -6  11        0.96       -0.63      2.80 o 
  -1  -6  11       24.28       29.65      3.01 o 
   0  -6  11      192.92      190.51      3.50 o 
   1  -6  11       63.00       61.11      2.92 o 
   2  -6  11        7.96        6.55      1.97 o 
   3  -6  11        0.84        3.31      2.00 o 
   4  -6  11        0.90        1.77      1.49 o 
  -4  -5  11        0.10       -2.52      2.52 o 
  -3  -5  11       16.20       16.39      3.23 o 
  -2  -5  11      107.41      111.64      5.26 o 
  -1  -5  11        5.51        8.45      2.31 o 
   0  -5  11      277.36      268.65      4.06 o 
   1  -5  11       20.58       21.68      1.37 o 
   2  -5  11        1.97        2.21      1.83 o 
   3  -5  11        2.86        4.03      1.67 o 
   4  -5  11        6.39       13.70      1.59 o 
   5  -5  11        0.03        0.04      4.24 o 
  -4  -4  11        0.20        1.67      2.98 o 
  -3  -4  11      152.15      161.98      3.62 o 
  -2  -4  11       89.97       88.55      9.71 o 
  -1  -4  11       28.97       36.19      2.21 o 
   0  -4  11       53.32       45.23      1.42 o 
   1  -4  11       57.86       58.64      2.39 o 
   2  -4  11        0.85        0.49      1.66 o 
   3  -4  11       89.90       94.81      2.41 o 
   4  -4  11       12.49       13.91      1.47 o 
   5  -4  11        5.20        5.52      1.85 o 
  -5  -3  11       17.18       16.21      1.92 o 
  -4  -3  11        0.14        2.45      2.05 o 
  -3  -3  11        0.28        1.85      1.60 o 
  -2  -3  11       30.96       54.82      2.14 o 
  -1  -3  11       29.53       29.65      3.87 o 
   0  -3  11       44.61       42.79      1.26 o 
   1  -3  11        3.89        3.77      1.26 o 
   2  -3  11       13.89       16.60      1.53 o 
   3  -3  11        0.54       -0.22      1.35 o 
   4  -3  11       19.59       19.97      1.51 o 
   5  -3  11        1.42        1.22      1.58 o 
  -5  -2  11       44.74       43.18      2.06 o 
  -4  -2  11        7.99        8.14      1.64 o 
  -3  -2  11        0.01       -0.12      1.45 o 
  -2  -2  11       10.97        8.70      1.19 o 
  -1  -2  11      435.22      471.88      5.31 o 
   0  -2  11        0.21       -0.08      1.50 o 
   1  -2  11      437.55      409.04      4.82 o 
   2  -2  11       95.94      103.77      3.26 o 
   3  -2  11       23.21       22.49      2.38 o 
   4  -2  11       91.63       85.58      3.56 o 
   5  -2  11       30.04       31.10      2.71 o 
  -5  -1  11       11.87       11.19      2.25 o 
  -4  -1  11        7.20       10.06      1.39 o 
  -3  -1  11        0.46        0.98      1.16 o 
  -2  -1  11      155.09      153.06      2.76 o 
  -1  -1  11      179.23      193.58      2.89 o 
   0  -1  11      113.66      118.19      5.18 o 
   1  -1  11      527.29      532.95      5.77 o 
   2  -1  11       54.47       53.36      1.61 o 
   3  -1  11      177.21      172.55      2.80 o 
   4  -1  11      223.09      223.26      4.76 o 
   5  -1  11       14.86       15.41      1.99 o 
  -5   0  11       15.77       21.45      1.90 o 
  -4   0  11        9.11        8.77      1.32 o 
  -3   0  11        1.37        0.83      1.03 o 
  -2   0  11       20.07       15.61      0.99 o 
  -1   0  11        2.64        3.07      1.35 o 
   0   0  11       26.51       30.67      2.75 o 
   1   0  11      109.50      117.97      5.24 o 
   2   0  11       52.06       47.48      2.07 o 
   3   0  11       12.90       11.16      2.96 o 
   4   0  11        4.14        2.45      1.99 o 
   5   0  11       26.56       26.85      1.65 o 
  -5   1  11        2.66        0.84      1.87 o 
  -4   1  11       38.45       40.03      2.06 o 
  -3   1  11        1.02        2.93      1.24 o 
  -2   1  11       16.04       14.24      1.49 o 
  -1   1  11       78.90       93.64      1.68 o 
   0   1  11       60.56       59.01      3.71 o 
   1   1  11       17.96       16.19      1.36 o 
   2   1  11      104.42       94.18      3.37 o 
   3   1  11      656.01      686.20     13.02 o 
   4   1  11        4.57        5.17      2.46 o 
   5   1  11       22.35       23.34      1.98 o 
  -5   2  11       35.13       31.08      1.70 o 
  -4   2  11        8.20        7.59      1.55 o 
  -3   2  11        0.01        1.23      1.28 o 
  -2   2  11       14.91       17.39      1.02 o 
  -1   2  11      221.52      179.80      2.65 o 
   0   2  11      215.17      221.07      3.61 o 
   1   2  11       53.59       48.96      1.99 o 
   2   2  11       38.38       36.80      2.22 o 
   3   2  11       74.33       67.33      4.55 o 
   4   2  11        0.04       -0.82      2.51 o 
  -5   3  11        0.61        3.54      2.73 o 
  -4   3  11       40.77       40.43      1.89 o 
  -3   3  11        0.18       -1.20      1.44 o 
  -2   3  11       53.37       46.35      1.42 o 
  -1   3  11      548.86      545.31      4.27 o 
   0   3  11       87.05       76.65      2.33 o 
   1   3  11       49.03       55.99      2.25 o 
   2   3  11        6.19        5.36      3.02 o 
   3   3  11        0.22       -0.99      2.44 o 
   4   3  11        2.53        2.53      3.00 o 
  -5   4  11        1.33        1.84      1.79 o 
  -4   4  11       32.93       39.82      1.77 o 
  -3   4  11      265.42      278.94      3.87 o 
  -2   4  11       24.63       26.70      1.54 o 
  -1   4  11       44.67       41.88      2.28 o 
   0   4  11      140.30      131.17      4.21 o 
   1   4  11       38.52       40.53      2.89 o 
   2   4  11       43.91       47.75      4.18 o 
   3   4  11        2.98        1.55      2.43 o 
   4   4  11        0.32       -2.97      3.01 o 
  -5   5  11        4.93        5.68      3.15 o 
  -4   5  11       69.82       83.01      7.10 o 
  -3   5  11       18.09       17.49      2.12 o 
  -2   5  11       26.94       27.59      2.71 o 
  -1   5  11        0.01        2.69      1.88 o 
   0   5  11      103.63      107.11      5.76 o 
   1   5  11       39.37       33.31      2.86 o 
   2   5  11        4.51        2.55      2.33 o 
   3   5  11       98.61       97.17      3.94 o 
  -4   6  11       31.61       24.83      2.38 o 
  -3   6  11       10.46        6.87      2.53 o 
  -2   6  11       86.40      106.30      3.99 o 
  -1   6  11       11.18        6.28      2.42 o 
   0   6  11      109.35      111.15      4.07 o 
   1   6  11        2.30        4.68      1.99 o 
   2   6  11       12.59       12.28      2.21 o 
  -4   7  11        0.01       -2.21      2.21 o 
  -3   7  11        4.38        5.43      3.29 o 
  -2   7  11       36.33       38.87      3.61 o 
  -1   7  11        0.21        2.50      2.37 o 
   0   7  11       16.48       16.36      1.76 o 
   1   7  11        3.59        2.91      2.05 o 
   2   7  11        4.11        4.79      2.73 o 
  -2   8  11        0.87        3.60      2.20 o 
  -1   8  11        0.55        0.58      2.93 o 
   0   8  11        9.60       12.68      2.21 o 
   0  -9  12       22.22       22.74      3.11 o 
   1  -9  12        0.03       -0.54      3.80 o 
   2  -9  12        3.14       -0.04      1.80 o 
  -2  -8  12        1.12        0.33      3.96 o 
  -1  -8  12      219.81      219.57      6.48 o 
   0  -8  12       18.45       21.67      1.82 o 
   1  -8  12        0.28        0.88      1.65 o 
   2  -8  12       14.84       15.76      1.84 o 
   3  -8  12        0.76       -1.04      1.55 o 
  -3  -7  12        8.70        5.36      2.11 o 
  -2  -7  12        1.27        0.27      2.11 o 
  -1  -7  12        0.00        1.63      3.03 o 
   0  -7  12       17.01       14.28      1.56 o 
   1  -7  12        0.08        0.87      1.49 o 
   2  -7  12        0.11        0.09      1.97 o 
   3  -7  12       11.66       13.77      1.58 o 
   4  -7  12        0.62       -2.00      2.47 o 
  -3  -6  12       12.71        9.90      2.12 o 
  -2  -6  12      204.56      212.04      7.11 o 
  -1  -6  12        7.03        6.10      2.38 o 
   0  -6  12       26.55       23.04      1.53 o 
   1  -6  12      160.50      163.81      3.12 o 
   2  -6  12        0.99       -1.26      1.97 o 
   3  -6  12        5.29        6.90      1.61 o 
   4  -6  12        0.49        0.46      1.85 o 
  -4  -5  12        1.15        2.38      1.56 o 
  -3  -5  12        6.33        8.71      5.37 o 
  -2  -5  12      105.41      104.67      5.31 o 
  -1  -5  12        9.86       14.69      1.94 o 
   0  -5  12      223.98      221.03      5.09 o 
   1  -5  12        5.61        4.25      1.47 o 
   2  -5  12        0.05       -1.73      1.87 o 
   3  -5  12        8.14        9.36      1.69 o 
   4  -5  12       11.16       14.09      1.59 o 
   5  -5  12        2.14        4.28      2.40 o 
  -4  -4  12        0.74       -0.29      2.18 o 
  -3  -4  12        0.02        2.95      2.18 o 
  -2  -4  12       54.44       47.90      6.02 o 
  -1  -4  12        3.27        7.35      2.08 o 
   0  -4  12       15.40       15.37      1.32 o 
   1  -4  12       17.07       24.50      2.08 o 
   2  -4  12       16.93       15.95      1.80 o 
   3  -4  12      109.58      116.34      2.67 o 
   4  -4  12       21.55       23.57      1.46 o 
   5  -4  12        0.14        0.34      3.09 o 
  -5  -3  12       21.44       21.87      2.77 o 
  -4  -3  12        0.50        4.71      2.84 o 
  -3  -3  12       23.50       18.07      2.17 o 
  -2  -3  12       95.91      116.22      2.62 o 
  -1  -3  12       91.08       93.02      1.92 o 
   0  -3  12        2.64        4.13      1.09 o 
   1  -3  12       16.00       17.83      1.32 o 
   2  -3  12       28.06       22.71      1.95 o 
   3  -3  12       61.22       57.00      2.29 o 
   4  -3  12       25.27       23.81      1.37 o 
   5  -3  12        7.02        4.78      1.58 o 
  -5  -2  12       39.82       39.50      8.96 o 
  -4  -2  12        0.95        0.64      1.70 o 
  -3  -2  12        7.16       13.01      1.53 o 
  -2  -2  12       78.81       85.34      1.89 o 
  -1  -2  12       19.95       16.12      1.31 o 
   0  -2  12       10.02        5.59      1.14 o 
   1  -2  12       99.21       91.50      2.23 o 
   2  -2  12      536.79      565.63      6.20 o 
   3  -2  12       22.95       18.53      1.89 o 
   4  -2  12       26.72       22.97      1.45 o 
   5  -2  12       65.93       56.64      2.55 o 
  -5  -1  12        2.91        3.40      2.19 o 
  -4  -1  12        1.75        0.88      1.48 o 
  -3  -1  12      119.24      107.17      2.15 o 
  -2  -1  12       47.85       41.34      1.08 o 
  -1  -1  12        1.29        3.37      1.19 o 
   0  -1  12       14.02       14.53      1.30 o 
   1  -1  12      230.81      245.98      3.90 o 
   2  -1  12       86.85       83.86      3.04 o 
   3  -1  12       72.47       71.39      3.55 o 
   4  -1  12       41.32       45.93      1.83 o 
   5  -1  12       16.80       15.94      1.98 o 
  -5   0  12       28.99       29.12      1.89 o 
  -4   0  12        3.88        8.35      1.68 o 
  -3   0  12       51.07       47.50      1.33 o 
  -2   0  12       29.96       22.68      1.04 o 
  -1   0  12      223.28      205.53      2.29 o 
   0   0  12        5.63        2.41      2.72 o 
   1   0  12      111.53      121.57      2.61 o 
   2   0  12      331.37      350.85      4.96 o 
   3   0  12       51.93       48.09      2.10 o 
   4   0  12      148.39      149.03      4.43 o 
   5   0  12       15.79       13.76      2.12 o 
  -5   1  12       23.14       22.99      1.80 o 
  -4   1  12        1.14       -0.27      1.74 o 
  -3   1  12        2.04       11.53      1.28 o 
  -2   1  12      614.88      586.52      3.96 o 
  -1   1  12       82.03       90.12      1.97 o 
   0   1  12      108.38      100.99      2.14 o 
   1   1  12       12.76       10.91      1.46 o 
   2   1  12      246.73      245.85      5.47 o 
   3   1  12      114.16      112.51      5.84 o 
   4   1  12        0.03       -0.46      4.95 o 
   5   1  12       16.04       15.25      2.57 o 
  -5   2  12       16.16       17.05      1.77 o 
  -4   2  12        1.02        3.81      1.49 o 
  -3   2  12       67.35       74.44      1.89 o 
  -2   2  12       95.83       86.77      1.76 o 
  -1   2  12      121.70      124.20      2.33 o 
   0   2  12      161.72      145.26      2.73 o 
   1   2  12        0.32       -0.02      1.51 o 
   2   2  12       19.67       19.17      5.09 o 
   3   2  12      126.20      124.23      5.71 o 
   4   2  12        0.85        0.50      2.57 o 
  -5   3  12        1.80        3.85      2.47 o 
  -4   3  12       17.92       19.44      1.62 o 
  -3   3  12      368.79      350.91      4.77 o 
  -2   3  12        1.00        1.36      1.29 o 
  -1   3  12       84.72       87.45      2.03 o 
   0   3  12      152.57      140.76      3.41 o 
   1   3  12        2.06        0.92      1.77 o 
   2   3  12       24.90       31.00      3.83 o 
   3   3  12       18.83       19.30      5.52 o 
   4   3  12        3.25        3.26      2.87 o 
  -5   4  12        1.33        4.75      2.90 o 
  -4   4  12        0.11       -0.33      1.59 o 
  -3   4  12      227.11      229.91      4.73 o 
  -2   4  12      144.93      159.62      3.00 o 
  -1   4  12       10.36        5.79      2.30 o 
   0   4  12       33.01       37.48      2.65 o 
   1   4  12       39.84       38.82      3.59 o 
   2   4  12       80.59       77.53      4.69 o 
   3   4  12       52.82       55.98      2.68 o 
  -4   5  12        0.97        3.82      2.17 o 
  -3   5  12       16.55       19.31      3.32 o 
  -2   5  12       17.21       20.06      3.46 o 
  -1   5  12       41.62       36.84      2.09 o 
   0   5  12       50.18       54.49      4.10 o 
   1   5  12       38.05       35.69      2.82 o 
   2   5  12       18.33       17.32      2.24 o 
   3   5  12       42.23       50.42      5.02 o 
  -4   6  12       45.75       37.17      2.56 o 
  -3   6  12        0.13       -1.18      2.35 o 
  -2   6  12       12.75        9.98      2.17 o 
  -1   6  12        8.98        6.48      2.58 o 
   0   6  12       23.97       21.20      2.72 o 
   1   6  12       23.19       21.58      1.79 o 
   2   6  12        0.70        4.13      2.08 o 
  -3   7  12        6.23        5.01      3.28 o 
  -2   7  12        6.05        9.70      2.07 o 
  -1   7  12        0.03        1.68      2.37 o 
   0   7  12        9.24        7.78      1.85 o 
   1   7  12       22.25       22.66      3.83 o 
  -2   8  12        0.53       -3.30      3.30 o 
  -1   8  12        0.59        4.64      3.29 o 
   0   8  12        0.23        1.89      2.65 o 
   0  -9  13       12.59        9.63      2.48 o 
   1  -9  13        1.19        3.75      1.82 o 
  -2  -8  13       14.84       17.28      1.83 o 
  -1  -8  13       62.74       64.14      2.52 o 
   0  -8  13        9.09       11.51      1.96 o 
   1  -8  13       12.02       11.51      1.83 o 
   2  -8  13        1.11        2.21      1.76 o 
   3  -8  13        3.24        5.45      1.75 o 
  -3  -7  13        3.85        7.10      2.75 o 
  -2  -7  13        6.24        8.15      1.73 o 
  -1  -7  13       31.33       35.21      4.30 o 
   0  -7  13        4.06        3.79      1.58 o 
   1  -7  13       30.67       34.05      1.88 o 
   2  -7  13        0.10        1.79      1.87 o 
   3  -7  13        7.39        9.02      1.55 o 
   4  -7  13        0.10       -0.94      2.26 o 
  -3  -6  13        1.42       -1.28      1.93 o 
  -2  -6  13      162.44      149.03      3.43 o 
  -1  -6  13        8.85        6.08      1.85 o 
   0  -6  13        1.62        1.23      1.92 o 
   1  -6  13      113.79      111.70      3.93 o 
   2  -6  13       11.97        8.38      2.02 o 
   3  -6  13       12.90       13.24      1.63 o 
   4  -6  13        7.62       12.83      1.58 o 
  -4  -5  13        6.95       10.15      2.02 o 
  -3  -5  13        2.51        2.91      1.63 o 
  -2  -5  13       19.83       14.89      2.68 o 
  -1  -5  13        0.00       -0.37      2.14 o 
   0  -5  13       35.92       31.02      1.48 o 
   1  -5  13        7.83        4.17      1.76 o 
   2  -5  13        0.51        1.97      1.93 o 
   3  -5  13       33.46       31.03      2.27 o 
   4  -5  13        6.68        5.64      2.27 o 
  -4  -4  13        9.52       10.61      1.60 o 
  -3  -4  13        2.44        0.98      1.99 o 
  -2  -4  13       24.03       20.83      1.70 o 
  -1  -4  13        1.07        7.14      1.60 o 
   0  -4  13       62.58       61.70      1.72 o 
   1  -4  13        3.29        4.45      1.49 o 
   2  -4  13       47.68       46.58      2.71 o 
   3  -4  13       18.85       18.71      1.54 o 
   4  -4  13       16.93       16.50      1.49 o 
   5  -4  13        5.09        1.98      2.39 o 
  -4  -3  13        8.21        9.72      1.58 o 
  -3  -3  13       19.45       17.62      2.15 o 
  -2  -3  13       46.57       48.45      1.50 o 
  -1  -3  13       91.99       95.20      2.50 o 
   0  -3  13        0.98        2.55      1.14 o 
   1  -3  13      119.33      122.40      2.63 o 
   2  -3  13       82.90       82.55      3.33 o 
   3  -3  13       11.80       10.06      3.66 o 
   4  -3  13       15.11       17.77      1.52 o 
   5  -3  13       43.58       38.23      2.97 o 
  -5  -2  13        6.97        8.84      2.74 o 
  -4  -2  13        3.99        7.27      1.47 o 
  -3  -2  13        2.14       11.41      1.65 o 
  -2  -2  13       10.00        5.98      1.13 o 
  -1  -2  13        4.93        4.03      1.15 o 
   0  -2  13        1.29        1.76      1.28 o 
   1  -2  13       19.55       17.73      1.50 o 
   2  -2  13      914.75      958.73      7.48 o 
   3  -2  13       11.43        9.46      1.51 o 
   4  -2  13        0.35       -0.68      1.52 o 
   5  -2  13       20.83       22.77      2.64 o 
  -5  -1  13        0.08       -2.14      2.14 o 
  -4  -1  13        0.53        0.55      1.48 o 
  -3  -1  13       82.39       79.59      1.64 o 
  -2  -1  13      115.82      116.61      2.17 o 
  -1  -1  13       15.46       13.65      1.22 o 
   0  -1  13       15.53       16.04      1.34 o 
   1  -1  13        3.19        7.28      2.11 o 
   2  -1  13      210.56      223.06      3.73 o 
   3  -1  13        0.77        9.23      1.79 o 
   4  -1  13        7.67        8.64      4.45 o 
   5  -1  13       10.81       10.40      2.04 o 
  -5   0  13       10.41        7.35      1.85 o 
  -4   0  13       54.91       46.02      1.85 o 
  -3   0  13       14.46       14.41      1.25 o 
  -2   0  13      387.15      399.35      3.18 o 
  -1   0  13      258.30      249.18      2.98 o 
   0   0  13       33.55       29.40      1.73 o 
   1   0  13      216.25      237.30      4.11 o 
   2   0  13       10.34       14.78      1.61 o 
   3   0  13        8.47        6.50      2.31 o 
   4   0  13       74.14       73.34      3.23 o 
  -5   1  13       13.53       12.16      1.82 o 
  -4   1  13        2.55        2.33      1.52 o 
  -3   1  13       51.46       47.49      1.63 o 
  -2   1  13      195.67      194.12      2.65 o 
  -1   1  13       14.95       15.84      1.26 o 
   0   1  13      197.03      185.08      3.01 o 
   1   1  13       39.26       45.47      2.00 o 
   2   1  13        8.60        8.23      1.99 o 
   3   1  13       71.12       75.91      4.57 o 
   4   1  13        0.87       -1.02      2.70 o 
  -5   2  13        2.71        3.17      1.76 o 
  -4   2  13        2.06        2.74      1.49 o 
  -3   2  13      302.94      302.74      3.73 o 
  -2   2  13      633.66      618.10      4.66 o 
  -1   2  13       60.94       57.49      1.94 o 
   0   2  13      153.23      148.05      3.14 o 
   1   2  13       40.43       31.09      1.67 o 
   2   2  13      435.65      454.80     15.78 o 
   3   2  13       55.20       57.03      4.08 o 
   4   2  13        0.55        2.90      2.48 o 
  -5   3  13        5.14        4.75      2.09 o 
  -4   3  13        0.00        0.34      1.63 o 
  -3   3  13      641.91      691.77      6.92 o 
  -2   3  13        4.08        2.84      1.32 o 
  -1   3  13        0.00        1.03      1.42 o 
   0   3  13      133.57      117.66      3.16 o 
   1   3  13       17.00       19.39      1.95 o 
   2   3  13        5.70        2.72      3.38 o 
   3   3  13       16.56       14.96      3.05 o 
   4   3  13       35.54       32.49      2.80 o 
  -5   4  13        3.01        2.94      2.71 o 
  -4   4  13        9.14        8.45      1.73 o 
  -3   4  13        0.73        2.70      1.72 o 
  -2   4  13        0.33        0.73      1.89 o 
  -1   4  13       26.51       22.90      1.83 o 
   0   4  13        0.06        3.45      3.11 o 
   1   4  13      143.68      139.85      6.36 o 
   2   4  13       21.79       25.54      3.24 o 
   3   4  13       44.13       47.79      2.42 o 
  -4   5  13       35.66       36.11      2.26 o 
  -3   5  13        0.19        0.48      3.68 o 
  -2   5  13        4.89        8.26      2.75 o 
  -1   5  13       74.49       61.32      3.16 o 
   0   5  13       23.62       17.10      3.28 o 
   1   5  13       57.90       64.47      4.27 o 
   2   5  13        0.08        0.49      2.49 o 
   3   5  13        4.91        6.86      3.13 o 
  -4   6  13        9.43        7.68      2.41 o 
  -3   6  13        3.67        3.15      4.71 o 
  -2   6  13       26.06       31.78      2.52 o 
  -1   6  13        0.08        0.63      2.51 o 
   0   6  13        8.21        6.72      3.80 o 
   1   6  13       36.87       39.08      2.02 o 
   2   6  13       10.46       13.90      2.08 o 
  -3   7  13       12.42       13.77      1.89 o 
  -2   7  13        0.13        0.00      2.10 o 
  -1   7  13        5.77        4.81      2.24 o 
   0   7  13        0.55        1.38      2.03 o 
   1   7  13       39.24       40.86      2.37 o 
  -1  -8  14        0.88        1.78      1.61 o 
   0  -8  14        4.14        2.68      2.88 o 
   1  -8  14       16.92       14.65      1.84 o 
   2  -8  14       10.46        8.80      1.76 o 
   3  -8  14        3.03        3.61      2.16 o 
  -2  -7  14        1.02        1.61      1.47 o 
  -1  -7  14       22.38       22.28      2.58 o 
   0  -7  14        1.62        0.15      1.55 o 
   1  -7  14       58.52       55.42      5.51 o 
   2  -7  14        1.18        1.06      1.95 o 
   3  -7  14        0.43        0.06      1.75 o 
  -3  -6  14        5.40        4.77      1.75 o 
  -2  -6  14       19.68       19.01      1.62 o 
  -1  -6  14       19.55       18.33      2.04 o 
   0  -6  14        0.68        2.25      1.50 o 
   1  -6  14       11.97        8.10      1.98 o 
   2  -6  14        4.13        5.69      1.97 o 
   3  -6  14        1.36        0.38      1.79 o 
   4  -6  14       24.73       24.35      3.92 o 
  -4  -5  14       17.14       14.20      2.80 o 
  -3  -5  14        2.97        3.54      1.58 o 
  -2  -5  14        0.01        1.55      1.88 o 
  -1  -5  14       44.12       40.26      2.02 o 
   0  -5  14        0.00        1.45      1.37 o 
   1  -5  14       15.06       15.11      2.67 o 
   2  -5  14        0.50        1.34      2.07 o 
   3  -5  14        5.32        6.50      1.56 o 
   4  -5  14        5.32        4.58      1.71 o 
  -4  -4  14       43.98       45.54      1.81 o 
  -3  -4  14        1.68        1.53      1.51 o 
  -2  -4  14        1.44        0.90      1.68 o 
  -1  -4  14       22.61       21.18      1.65 o 
   0  -4  14       24.83       22.61      1.26 o 
   1  -4  14       16.29       14.16      1.54 o 
   2  -4  14      191.29      190.83      5.10 o 
   3  -4  14       37.54       39.64      2.39 o 
   4  -4  14       11.16        9.86      1.80 o 
  -4  -3  14        7.88        7.87      1.59 o 
  -3  -3  14        0.21       -1.52      1.52 o 
  -2  -3  14        0.01        0.02      1.38 o 
  -1  -3  14       61.77       58.38      2.11 o 
   0  -3  14        0.04        2.27      1.62 o 
   1  -3  14       39.89       33.41      1.66 o 
   2  -3  14      228.32      230.27      4.30 o 
   3  -3  14       11.58       11.75      4.70 o 
   4  -3  14        6.26        5.49      1.72 o 
  -5  -2  14        1.02        3.20      2.88 o 
  -4  -2  14       30.32       30.76      1.49 o 
  -3  -2  14        5.07        4.56      1.26 o 
  -2  -2  14        1.90        2.84      1.16 o 
  -1  -2  14       79.87       71.00      2.10 o 
   0  -2  14       40.40       39.41      1.53 o 
   1  -2  14        0.17       -1.40      1.40 o 
   2  -2  14       11.91       16.80      2.05 o 
   3  -2  14       10.93        6.94      1.52 o 
   4  -2  14        0.36       -1.50      1.50 o 
  -5  -1  14        0.00        0.73      2.11 o 
  -4  -1  14       24.35       26.14      1.68 o 
  -3  -1  14        8.71        3.42      1.18 o 
  -2  -1  14       12.59       10.61      1.21 o 
  -1  -1  14      270.62      276.07      3.98 o 
   0  -1  14       22.72       19.47      1.63 o 
   1  -1  14       36.48       39.03      1.43 o 
   2  -1  14       20.27       23.54      2.29 o 
   3  -1  14       22.34       21.67      1.81 o 
   4  -1  14       56.41       55.46      2.68 o 
  -5   0  14        0.14        1.03      2.09 o 
  -4   0  14      149.92      151.35      3.41 o 
  -3   0  14       32.64       31.87      1.76 o 
  -2   0  14       28.45       27.83      1.09 o 
  -1   0  14      182.99      181.03      3.34 o 
   0   0  14       73.10       71.24      2.33 o 
   1   0  14      124.97      125.45      3.19 o 
   2   0  14      201.56      208.08      9.57 o 
   3   0  14        7.95        4.25      2.28 o 
   4   0  14        0.02       -2.17      2.17 o 
  -5   1  14        0.61        2.68      1.85 o 
  -4   1  14        5.69        6.23      1.96 o 
  -3   1  14      204.97      210.30      3.90 o 
  -2   1  14       29.50       25.06      1.39 o 
  -1   1  14        1.09        1.67      1.33 o 
   0   1  14      185.39      176.24      2.81 o 
   1   1  14        3.52        4.68      1.75 o 
   2   1  14      185.35      213.34      6.33 o 
   3   1  14       21.33       16.83      3.29 o 
   4   1  14        2.12        4.41      2.23 o 
  -5   2  14       38.44       34.55      1.74 o 
  -4   2  14        2.08        1.95      1.57 o 
  -3   2  14       37.99       40.10      2.14 o 
  -2   2  14      428.85      433.70      4.95 o 
  -1   2  14        2.36        2.27      1.48 o 
   0   2  14      131.04      119.83      2.43 o 
   1   2  14       14.36       10.06      1.69 o 
   2   2  14       13.13       14.50      3.15 o 
   3   2  14        3.95        6.78      3.37 o 
   4   2  14       10.82       13.68      1.84 o 
  -5   3  14        7.92        7.86      2.78 o 
  -4   3  14        9.31        7.74      1.57 o 
  -3   3  14       34.74       31.00      2.27 o 
  -2   3  14       11.18        8.53      1.42 o 
  -1   3  14        0.00        2.03      1.53 o 
   0   3  14       19.11       16.51      1.87 o 
   1   3  14       99.45      105.23      4.04 o 
   2   3  14       29.52       25.88      3.34 o 
   3   3  14       13.33       13.28      2.32 o 
  -4   4  14        0.21        1.82      1.63 o 
  -3   4  14       75.13       83.65      2.91 o 
  -2   4  14        1.81        2.02      1.91 o 
  -1   4  14       39.75       33.47      2.03 o 
   0   4  14        1.33       -0.89      3.31 o 
   1   4  14      129.48      137.06      6.27 o 
   2   4  14        0.19        0.15      3.24 o 
   3   4  14       10.21       12.99      2.28 o 
  -4   5  14       16.92       19.31      3.05 o 
  -3   5  14        8.50       12.36      2.33 o 
  -2   5  14       15.37       16.05      2.45 o 
  -1   5  14       72.52       67.13      2.44 o 
   0   5  14       14.01       19.77      3.35 o 
   1   5  14       52.51       62.09      4.14 o 
   2   5  14        5.34        6.26      2.10 o 
  -3   6  14        6.58        7.32      2.23 o 
  -2   6  14       29.03       24.30      2.44 o 
  -1   6  14        0.04       -0.91      2.43 o 
   0   6  14        7.25        7.29      2.09 o 
   1   6  14       14.94       15.93      2.02 o 
   2   6  14       22.97       24.50      2.72 o 
  -2   7  14        0.10        1.81      3.12 o 
  -1   7  14       15.79       17.13      4.11 o 
   0   7  14        6.72        2.77      3.20 o 
  -1  -8  15       37.10       34.16      2.80 o 
   0  -8  15        0.17       -2.64      2.64 o 
   1  -8  15        6.52        7.32      1.81 o 
   2  -8  15       26.99       26.84      1.67 o 
  -2  -7  15        4.03        1.77      1.96 o 
  -1  -7  15       25.28       25.13      1.90 o 
   0  -7  15        1.65        0.85      1.69 o 
   1  -7  15       37.14       35.88      2.73 o 
   2  -7  15        0.62       -1.75      1.75 o 
   3  -7  15        0.19        0.34      1.70 o 
  -3  -6  15        3.89        3.55      2.04 o 
  -2  -6  15        1.78        3.41      1.53 o 
  -1  -6  15       15.72       12.69      1.81 o 
   0  -6  15        0.65        1.17      1.77 o 
   1  -6  15        1.85        1.52      1.97 o 
   2  -6  15        9.95        8.07      1.88 o 
   3  -6  15        2.11        4.43      1.49 o 
   4  -6  15       28.73       25.94      2.82 o 
  -3  -5  15        0.26        0.83      1.83 o 
  -2  -5  15        6.01        4.60      1.60 o 
  -1  -5  15       77.24       71.73      2.25 o 
   0  -5  15        8.47        8.94      1.42 o 
   1  -5  15        9.68        7.29      2.00 o 
   2  -5  15       24.42       24.35      2.43 o 
   3  -5  15        0.87        0.08      1.87 o 
   4  -5  15        4.09        4.77      1.86 o 
  -4  -4  15       33.21       40.86      2.21 o 
  -3  -4  15        4.20        3.27      1.68 o 
  -2  -4  15        1.03        1.14      1.61 o 
  -1  -4  15       57.34       57.27      2.22 o 
   0  -4  15        0.89       -0.42      1.50 o 
   1  -4  15       19.82       18.73      1.77 o 
   2  -4  15        1.47        1.19      1.64 o 
   3  -4  15      110.61      110.87      5.57 o 
   4  -4  15        3.66        2.50      2.76 o 
  -4  -3  15        2.58        4.80      2.63 o 
  -3  -3  15       17.73       15.16      1.52 o 
  -2  -3  15       41.76       44.10      1.64 o 
  -1  -3  15       69.18       69.55      2.06 o 
   0  -3  15        1.31        2.33      1.60 o 
   1  -3  15       23.38       18.33      1.84 o 
   2  -3  15        9.24       12.21      1.43 o 
   3  -3  15       22.11       27.93      1.92 o 
   4  -3  15        0.31        0.52      1.68 o 
  -4  -2  15       61.15       57.33      1.89 o 
  -3  -2  15       20.87       22.75      1.28 o 
  -2  -2  15       35.07       37.63      1.58 o 
  -1  -2  15      192.96      189.23      3.25 o 
   0  -2  15      130.61      130.21      3.14 o 
   1  -2  15       26.63       24.24      1.45 o 
   2  -2  15        7.20        5.31      1.63 o 
   3  -2  15       23.64       21.18      1.87 o 
   4  -2  15        2.21        1.37      2.37 o 
  -5  -1  15        1.65        2.49      2.87 o 
  -4  -1  15       78.63       74.31      2.12 o 
  -3  -1  15       56.08       61.67      1.71 o 
  -2  -1  15        6.43        4.87      1.33 o 
  -1  -1  15      562.02      559.15      5.93 o 
   0  -1  15        0.04        1.39      2.65 o 
   1  -1  15       28.84       28.19      1.71 o 
   2  -1  15       56.64       63.33      3.07 o 
   3  -1  15       61.36       63.43      2.32 o 
   4  -1  15       45.48       53.40      4.52 o 
  -5   0  15       13.15       10.06      2.97 o 
  -4   0  15       31.44       35.62      1.89 o 
  -3   0  15        3.33        1.46      1.29 o 
  -2   0  15      149.93      152.45      2.34 o 
  -1   0  15        1.29        0.90      1.64 o 
   0   0  15       77.46       73.48      2.42 o 
   1   0  15        2.85        3.00      1.76 o 
   2   0  15        0.37        7.02      3.03 o 
   3   0  15      119.85      128.63      7.46 o 
   4   0  15       23.14       23.29      3.69 o 
  -5   1  15       12.06       15.07      2.83 o 
  -4   1  15       10.21        9.11      1.47 o 
  -3   1  15        1.94        2.70      1.35 o 
  -2   1  15      566.82      575.06      6.72 o 
  -1   1  15       11.31        9.91      1.40 o 
   0   1  15      105.46      104.83      2.31 o 
   1   1  15      369.76      369.58      5.95 o 
   2   1  15        0.15       -2.19      2.19 o 
   3   1  15        1.35        3.62      3.25 o 
   4   1  15        4.76        6.25      2.15 o 
  -5   2  15       22.67       23.12      2.92 o 
  -4   2  15        7.62        8.44      1.53 o 
  -3   2  15        3.17        1.37      1.51 o 
  -2   2  15      167.83      164.47      3.88 o 
  -1   2  15        6.19        6.20      1.49 o 
   0   2  15       52.42       51.75      1.73 o 
   1   2  15      133.09      124.16      3.66 o 
   2   2  15       17.27       16.78      3.45 o 
   3   2  15       32.96       39.21      3.16 o 
   4   2  15       23.10       20.13      2.63 o 
  -4   3  15        0.81        0.56      1.73 o 
  -3   3  15        7.73        7.33      1.87 o 
  -2   3  15        4.94        3.73      1.66 o 
  -1   3  15        0.79        0.79      1.86 o 
   0   3  15       19.02       13.06      1.95 o 
   1   3  15       30.95       33.44      3.37 o 
   2   3  15       27.16       26.11      3.43 o 
   3   3  15       16.24       20.48      2.28 o 
  -4   4  15        2.93        3.43      2.99 o 
  -3   4  15       31.35       37.26      2.24 o 
  -2   4  15       14.39       15.88      1.93 o 
  -1   4  15       34.59       35.04      6.31 o 
   0   4  15        0.44        2.01      3.51 o 
   1   4  15       19.43       25.34      3.33 o 
   2   4  15       29.85       25.92      3.21 o 
   3   4  15        0.00        1.90      2.35 o 
  -4   5  15       11.61        9.32      2.84 o 
  -3   5  15        0.04       -0.77      2.88 o 
  -2   5  15       55.48       55.05      2.86 o 
  -1   5  15       23.63       33.18      2.66 o 
   0   5  15        2.18        2.15      3.39 o 
   1   5  15       35.14       41.26      3.44 o 
   2   5  15       36.70       40.00      2.13 o 
  -3   6  15        0.03        1.38      6.94 o 
  -2   6  15       15.28       10.76      2.35 o 
  -1   6  15        4.64        8.31      2.43 o 
   0   6  15        0.11       -0.43      1.85 o 
   1   6  15        0.09       -1.75      1.75 o 
  -2   7  15        0.55        3.55      3.09 o 
  -1   7  15       16.28        9.77      3.17 o 
   0  -8  16        0.92        2.78      2.56 o 
   1  -8  16        1.25        2.89      2.02 o 
   2  -8  16        9.91       15.31      2.55 o 
  -2  -7  16        4.61        5.67      2.66 o 
  -1  -7  16        5.73        5.19      1.51 o 
   0  -7  16        0.79        0.57      2.22 o 
   1  -7  16       13.28        7.86      1.99 o 
   2  -7  16        0.20        2.60      1.72 o 
   3  -7  16        0.08       -2.28      2.28 o 
  -3  -6  16        5.52        7.36      4.18 o 
  -2  -6  16        0.48       -0.82      1.57 o 
  -1  -6  16        7.00        5.30      2.28 o 
   0  -6  16        2.56        2.31      2.31 o 
   1  -6  16        1.81       -0.62      2.42 o 
   2  -6  16        1.14        0.89      1.86 o 
   3  -6  16       10.90        7.38      1.76 o 
  -3  -5  16        3.15        4.87      1.71 o 
  -2  -5  16        1.11       -0.13      1.56 o 
  -1  -5  16       28.04       22.23      1.61 o 
   0  -5  16       19.46       12.49      2.43 o 
   1  -5  16        0.57        0.20      2.00 o 
   2  -5  16        9.80       10.40      1.91 o 
   3  -5  16       14.88       21.23      3.07 o 
   4  -5  16        0.66        4.62      2.93 o 
  -4  -4  16        6.85        6.16      3.03 o 
  -3  -4  16        4.22       10.66      1.89 o 
  -2  -4  16       10.85       14.96      1.61 o 
  -1  -4  16       12.77       15.11      2.31 o 
   0  -4  16        2.50        2.31      2.20 o 
   1  -4  16        2.06        1.80      1.92 o 
   2  -4  16       10.50       14.38      3.48 o 
   3  -4  16       68.05       77.96      3.27 o 
   4  -4  16        0.01        0.48      1.91 o 
  -4  -3  16        4.87        5.06      1.82 o 
  -3  -3  16        6.04       12.08      1.49 o 
  -2  -3  16       32.10       25.23      1.69 o 
  -1  -3  16       59.08       52.38      2.48 o 
   0  -3  16        3.75        2.25      2.01 o 
   1  -3  16       26.72       23.02      1.79 o 
   2  -3  16       30.10       30.90      1.97 o 
   3  -3  16       27.58       31.23      1.83 o 
   4  -3  16        1.60        2.32      1.69 o 
  -4  -2  16       20.79       22.46      1.84 o 
  -3  -2  16      126.74      115.65      2.56 o 
  -2  -2  16       23.72       22.22      1.52 o 
  -1  -2  16       96.67       94.73      3.45 o 
   0  -2  16      204.73      216.10      5.98 o 
   1  -2  16       52.64       53.02      2.11 o 
   2  -2  16        4.58        2.27      1.65 o 
   3  -2  16       39.35       43.10      1.98 o 
   4  -2  16        1.60        1.97      2.05 o 
  -4  -1  16        6.08        5.91      1.78 o 
  -3  -1  16        1.02        2.24      1.39 o 
  -2  -1  16       59.50       61.44      1.74 o 
  -1  -1  16      251.16      255.26      4.35 o 
   0  -1  16        6.69        6.24      2.51 o 
   1  -1  16      215.15      209.25      7.43 o 
   2  -1  16        0.01        5.21      2.16 o 
   3  -1  16       37.68       45.56      8.89 o 
   4  -1  16       18.45       17.97      2.11 o 
  -4   0  16       24.25       24.28      1.62 o 
  -3   0  16        0.21        2.00      1.40 o 
  -2   0  16      120.93      118.42      3.48 o 
  -1   0  16      262.44      251.36      4.24 o 
   0   0  16       96.15       98.62      2.76 o 
   1   0  16      468.62      492.75      7.94 o 
   2   0  16       20.99       17.82      2.64 o 
   3   0  16      101.08      128.30      5.72 o 
   4   0  16        7.61        6.97      1.63 o 
  -4   1  16        4.15        5.67      1.72 o 
  -3   1  16        5.82        9.23      1.62 o 
  -2   1  16      466.94      467.01      6.66 o 
  -1   1  16        0.00        9.35      1.48 o 
   0   1  16       53.22       42.38      2.53 o 
   1   1  16       86.53       82.11      3.23 o 
   2   1  16       19.63       20.75      2.24 o 
   3   1  16        1.20        0.15      3.19 o 
   4   1  16        7.86        7.59      5.88 o 
  -4   2  16        0.31        1.48      1.76 o 
  -3   2  16        2.21        3.76      1.60 o 
  -2   2  16        1.17        2.56      1.67 o 
  -1   2  16        0.13       -0.67      1.88 o 
   0   2  16        7.88        5.21      1.63 o 
   1   2  16       10.79        4.58      1.92 o 
   2   2  16       48.81       46.77      3.88 o 
   3   2  16       11.79       10.77      3.07 o 
  -4   3  16        0.01        4.25      2.00 o 
  -3   3  16       16.61       15.89      3.60 o 
  -2   3  16       16.50       16.47      1.99 o 
  -1   3  16        8.22        7.06      2.27 o 
   0   3  16      106.31       88.58      2.70 o 
   1   3  16       50.76       62.13      4.29 o 
   2   3  16       31.88       33.78      3.36 o 
   3   3  16        3.27        7.13      2.72 o 
  -4   4  16       13.67       16.77      2.92 o 
  -3   4  16        5.21        3.50      1.82 o 
  -2   4  16       21.70       17.42      2.29 o 
  -1   4  16       60.65       71.68      6.82 o 
   0   4  16        0.87       -3.50      3.50 o 
   1   4  16       38.89       43.86      3.81 o 
   2   4  16       30.11       31.87      3.03 o 
  -3   5  16        0.16       -0.46      2.31 o 
  -2   5  16       26.29       23.85      3.07 o 
  -1   5  16        3.16        7.37      2.64 o 
   0   5  16        8.23        4.94      2.39 o 
   1   5  16        2.43        2.45      2.94 o 
   2   5  16       35.82       42.40      1.98 o 
  -2   6  16        0.69       -0.07      2.47 o 
  -1   6  16       10.10       12.03      2.50 o 
   0   6  16       11.24       13.99      1.83 o 
   1   6  16        1.07        0.92      1.93 o 
   0  -8  17        1.68        2.00      2.71 o 
   1  -8  17        1.25       -1.80      2.49 o 
  -1  -7  17        0.25        0.80      1.92 o 
   0  -7  17       16.64       21.11      2.82 o 
   1  -7  17        0.02       -0.35      2.03 o 
   2  -7  17        0.17        4.08      5.54 o 
  -2  -6  17        6.06        7.64      2.33 o 
  -1  -6  17        1.43       -0.36      1.60 o 
   0  -6  17       16.71       16.92      2.24 o 
   1  -6  17        0.60       -1.95      1.95 o 
   2  -6  17        8.69       11.57      1.77 o 
   3  -6  17       10.98       13.51      4.68 o 
  -3  -5  17        4.05        4.70      1.67 o 
  -2  -5  17        5.07        4.19      1.87 o 
  -1  -5  17        0.03        0.93      1.85 o 
   0  -5  17       11.96       18.29      2.29 o 
   1  -5  17       52.29       45.21      2.45 o 
   2  -5  17        5.62       10.37      2.02 o 
   3  -5  17       21.31       27.54      1.81 o 
  -3  -4  17       32.72       34.77      1.61 o 
  -2  -4  17        5.01        4.30      1.90 o 
  -1  -4  17        0.40        5.47      1.99 o 
   0  -4  17       19.67       17.28      1.89 o 
   1  -4  17        5.09        3.31      1.73 o 
   2  -4  17        3.05        3.74      1.60 o 
   3  -4  17       14.09       16.29      1.63 o 
   4  -4  17        2.04       -0.10      2.97 o 
  -4  -3  17        0.01        1.04      1.86 o 
  -3  -3  17       27.89       27.08      1.49 o 
  -2  -3  17       12.74       11.23      1.70 o 
  -1  -3  17       24.13       19.37      1.79 o 
   0  -3  17      159.26      158.83      3.71 o 
   1  -3  17       19.71       18.46      1.57 o 
   2  -3  17        5.82        4.93      1.68 o 
   3  -3  17       18.19       18.52      2.25 o 
   4  -3  17        6.39        8.99      2.25 o 
  -4  -2  17        5.72        4.30      2.07 o 
  -3  -2  17      118.89      122.95      2.50 o 
  -2  -2  17        5.44        3.47      1.53 o 
  -1  -2  17        0.15        1.31      1.92 o 
   0  -2  17      293.09      299.38      9.18 o 
   1  -2  17      160.55      161.18      3.05 o 
   2  -2  17        5.94        9.23      2.08 o 
   3  -2  17       20.27       21.91      2.35 o 
   4  -2  17        5.03        6.01      2.54 o 
  -4  -1  17        0.55       -0.94      2.01 o 
  -3  -1  17        6.66        6.97      1.62 o 
  -2  -1  17       41.98       36.48      2.15 o 
  -1  -1  17       16.05       17.10      1.91 o 
   0  -1  17      115.88      105.88      4.13 o 
   1  -1  17       50.52       52.11      3.75 o 
   2  -1  17       65.17       62.60      2.96 o 
   3  -1  17       19.52       22.02      2.24 o 
   4  -1  17        2.37        2.92      2.01 o 
  -4   0  17        8.12       10.91      2.75 o 
  -3   0  17        0.32       -0.47      1.95 o 
  -2   0  17       29.85       29.88      1.97 o 
  -1   0  17      447.39      448.96      5.34 o 
   0   0  17        8.03        8.95      1.78 o 
   1   0  17       38.20       36.12      2.36 o 
   2   0  17       23.78       23.59      2.12 o 
   3   0  17       11.41        9.49      3.18 o 
   4   0  17        3.70        6.39      3.37 o 
  -4   1  17        1.56        0.62      2.62 o 
  -3   1  17        1.63        2.93      1.83 o 
  -2   1  17      142.36      138.48      4.50 o 
  -1   1  17       19.25       15.66      1.61 o 
   0   1  17       12.70        9.60      1.62 o 
   1   1  17       25.94       27.43      1.88 o 
   2   1  17        7.84       10.05      2.19 o 
   3   1  17        0.06        0.51      3.02 o 
  -4   2  17       25.41       29.59      2.08 o 
  -3   2  17       14.47       19.88      2.19 o 
  -2   2  17       41.39       40.74      2.18 o 
  -1   2  17        1.17        3.00      1.91 o 
   0   2  17        5.43        5.42      1.73 o 
   1   2  17        0.06        1.46      1.87 o 
   2   2  17       33.41       37.71      3.36 o 
   3   2  17        0.17       -0.02      2.99 o 
  -4   3  17       16.67       16.32      1.95 o 
  -3   3  17       16.21       17.09      6.33 o 
  -2   3  17        5.23        3.85      1.99 o 
  -1   3  17       32.31       31.04      3.54 o 
   0   3  17       41.06       40.15      3.76 o 
   1   3  17       22.58       30.73      3.12 o 
   2   3  17       60.38       70.21      4.07 o 
   3   3  17        6.75        4.42      2.87 o 
  -3   4  17        2.18        5.45      1.79 o 
  -2   4  17       13.15       15.64      1.93 o 
  -1   4  17       72.25       80.91      4.98 o 
   0   4  17        0.02       -2.33      3.46 o 
   1   4  17       28.23       32.64      3.10 o 
   2   4  17        9.94       11.51      2.94 o 
  -3   5  17        0.62        4.33      2.46 o 
  -2   5  17        0.98        2.20      2.37 o 
  -1   5  17        0.05        0.88      3.50 o 
   0   5  17        9.72       11.98      2.32 o 
   1   5  17        2.36        0.66      2.90 o 
  -2   6  17        3.83       -0.03      3.22 o 
  -1   6  17        5.52        6.07      3.04 o 
   0   6  17       29.01       28.85      3.23 o 
  -1  -7  18        2.26        8.76      6.44 o 
   0  -7  18       18.64       17.02      1.99 o 
   1  -7  18        0.01       -0.91      1.93 o 
   2  -7  18        1.25        4.40      1.76 o 
  -2  -6  18        2.99        0.29      3.35 o 
  -1  -6  18        5.16        6.52      2.09 o 
   0  -6  18        4.22        2.92      1.79 o 
   1  -6  18        7.58        5.41      1.67 o 
   2  -6  18       14.36       14.60      2.76 o 
   3  -6  18        4.11        6.99      2.28 o 
  -3  -5  18        3.15        2.37      1.70 o 
  -2  -5  18        8.98        6.60      1.76 o 
  -1  -5  18        3.21        4.56      4.48 o 
   0  -5  18       10.15       10.62      1.87 o 
   1  -5  18       10.94       11.22      1.69 o 
   2  -5  18        0.61        2.65      1.40 o 
   3  -5  18       12.67       12.10      2.29 o 
  -3  -4  18       33.07       31.42      1.72 o 
  -2  -4  18       10.51        8.55      1.82 o 
  -1  -4  18        0.26        0.48      2.30 o 
   0  -4  18      162.14      153.95      3.60 o 
   1  -4  18      124.53      126.07      3.21 o 
   2  -4  18        0.64        0.11      1.69 o 
   3  -4  18        1.56        0.08      2.98 o 
  -3  -3  18       38.38       37.08      1.68 o 
  -2  -3  18       16.66       17.15      1.90 o 
  -1  -3  18        0.46        3.71      2.07 o 
   0  -3  18      616.02      644.86     13.61 o 
   1  -3  18        3.05        1.98      1.63 o 
   2  -3  18        4.17        4.78      1.65 o 
   3  -3  18       10.07       14.96      2.34 o 
  -4  -2  18        0.95       -1.92      3.00 o 
  -3  -2  18       20.13       18.75      1.82 o 
  -2  -2  18        7.91        5.80      1.51 o 
  -1  -2  18       68.68       68.10      3.79 o 
   0  -2  18       16.39       14.56      3.32 o 
   1  -2  18       27.01       25.30      2.00 o 
   2  -2  18       16.43       15.55      2.34 o 
   3  -2  18        0.17        0.66      2.29 o 
  -4  -1  18        0.02        1.62      2.73 o 
  -3  -1  18        0.24       -0.09      2.17 o 
  -2  -1  18       15.10       15.64      1.89 o 
  -1  -1  18      416.66      401.25      8.63 o 
   0  -1  18       36.95       36.72      4.00 o 
   1  -1  18       40.78       33.48      2.47 o 
   2  -1  18       78.12       85.49      5.55 o 
   3  -1  18        4.44        9.13      4.72 o 
  -4   0  18       16.53       24.75      2.63 o 
  -3   0  18        0.21        2.01      1.84 o 
  -2   0  18        2.25        5.40      2.07 o 
  -1   0  18      135.81      124.34      5.52 o 
   0   0  18        1.79        2.74      1.84 o 
   1   0  18       16.02       12.21      2.74 o 
   2   0  18        9.21        8.54      2.12 o 
   3   0  18        0.18        4.32      2.94 o 
  -4   1  18       23.91       21.21      2.57 o 
  -3   1  18        0.77        0.74      1.81 o 
  -2   1  18        5.93        2.29      1.89 o 
  -1   1  18        1.94        2.26      1.66 o 
   0   1  18       44.54       39.51      2.24 o 
   1   1  18       10.51        6.67      1.88 o 
   2   1  18       22.26       23.03      2.11 o 
   3   1  18        3.90        7.20      3.04 o 
  -4   2  18       14.10       10.05      2.35 o 
  -3   2  18        0.37        1.49      2.18 o 
  -2   2  18       14.92       15.50      1.83 o 
  -1   2  18       10.64       15.49      2.32 o 
   0   2  18       19.85       23.61      1.73 o 
   1   2  18        8.78       10.70      1.90 o 
   2   2  18       23.98       26.23      3.02 o 
   3   2  18        8.37        6.31      2.84 o 
  -4   3  18        7.31        6.13      2.41 o 
  -3   3  18       14.98       17.06      1.98 o 
  -2   3  18        0.51        1.28      2.00 o 
  -1   3  18       65.04       61.82      3.08 o 
   0   3  18       26.38       28.60      5.04 o 
   1   3  18        7.27        6.85      3.19 o 
   2   3  18       44.66       51.79      3.49 o 
  -3   4  18        1.78       -0.44      2.90 o 
  -2   4  18        0.22        1.95      2.34 o 
  -1   4  18       24.98       23.56      3.34 o 
   0   4  18        3.16        3.35      3.60 o 
   1   4  18        2.39       -0.17      3.12 o 
   2   4  18        2.76        2.39      2.73 o 
  -2   5  18        0.20        1.17      3.19 o 
  -1   5  18        1.21       -0.49      3.17 o 
   0   5  18       19.40       20.95      2.38 o 
   1   5  18       10.63       12.14      1.69 o 
   0  -7  19        2.79       -2.68      2.68 o 
   1  -7  19        0.49        2.05      2.67 o 
  -2  -6  19        0.53       -1.04      2.74 o 
  -1  -6  19       21.57       20.79      4.11 o 
   0  -6  19       10.51        9.99      2.09 o 
   1  -6  19        1.18       -0.65      1.71 o 
   2  -6  19        6.56        6.44      2.37 o 
  -2  -5  19        0.41        1.18      2.13 o 
  -1  -5  19        0.02        1.51      2.12 o 
   0  -5  19       72.29       62.29      3.49 o 
   1  -5  19        6.59        3.31      1.74 o 
   2  -5  19        0.00       -1.36      1.92 o 
   3  -5  19        4.08        0.82      3.05 o 
  -3  -4  19        8.12        9.62      2.85 o 
  -2  -4  19       81.77       80.55      3.12 o 
  -1  -4  19        2.30        5.88      2.15 o 
   0  -4  19       19.30       14.27      3.07 o 
   1  -4  19      147.47      151.66      3.25 o 
   2  -4  19        0.43        2.88      1.58 o 
   3  -4  19        0.32        4.02      2.90 o 
  -3  -3  19       10.87       11.60      2.23 o 
  -2  -3  19       23.03       26.82      2.16 o 
  -1  -3  19       47.47       50.02      2.37 o 
   0  -3  19       21.50       17.25      3.22 o 
   1  -3  19       11.05       13.97      2.29 o 
   2  -3  19       11.36        8.48      2.15 o 
   3  -3  19        0.44        0.78      3.00 o 
  -3  -2  19        1.09        3.69      2.06 o 
  -2  -2  19        6.49        5.33      2.37 o 
  -1  -2  19       74.77       66.54      2.54 o 
   0  -2  19      141.47      142.52      6.29 o 
   1  -2  19        2.83        5.60      2.26 o 
   2  -2  19       39.53       40.68      2.40 o 
   3  -2  19        1.27        1.86      2.12 o 
  -4  -1  19        3.02        4.90      2.68 o 
  -3  -1  19        0.77       -0.47      2.12 o 
  -2  -1  19        1.69        4.16      1.88 o 
  -1  -1  19      186.24      181.36      3.45 o 
   0  -1  19       18.21       18.59      1.85 o 
   1  -1  19       10.93       14.59      2.27 o 
   2  -1  19       46.76       49.88      5.89 o 
   3  -1  19        0.00        5.71      2.97 o 
  -4   0  19       10.07        7.69      2.62 o 
  -3   0  19        9.63       11.10      2.09 o 
  -2   0  19        9.37       11.60      1.84 o 
  -1   0  19       16.66        9.28      1.66 o 
   0   0  19        2.75        4.65      1.79 o 
   1   0  19       18.80       21.10      1.84 o 
   2   0  19        0.01        2.20      1.84 o 
   3   0  19        3.32        2.95      2.91 o 
  -4   1  19       30.60       33.15      2.44 o 
  -3   1  19        1.60        2.88      1.69 o 
  -2   1  19        0.13       -0.22      1.84 o 
  -1   1  19        9.35        8.26      1.88 o 
   0   1  19        5.59        2.55      2.25 o 
   1   1  19       22.68       16.78      1.82 o 
   2   1  19       41.10       50.26      3.54 o 
   3   1  19       11.61       13.38      2.88 o 
  -3   2  19       14.30       21.56      1.98 o 
  -2   2  19        0.03        2.80      1.77 o 
  -1   2  19       45.98       39.33      2.48 o 
   0   2  19       45.30       40.12      2.42 o 
   1   2  19        3.28       -0.36      1.84 o 
   2   2  19       44.21       49.26      3.30 o 
  -3   3  19       18.91       26.80      1.96 o 
  -2   3  19        1.32        2.39      2.01 o 
  -1   3  19       34.03       32.25      2.96 o 
   0   3  19        4.87        3.33      2.64 o 
   1   3  19        0.04        2.93      3.21 o 
   2   3  19        8.46       11.08      2.80 o 
  -3   4  19        8.00        4.46      2.99 o 
  -2   4  19        0.78        6.26      2.37 o 
  -1   4  19       12.03       13.92      2.50 o 
   0   4  19       20.92       23.79      2.46 o 
   1   4  19        8.18       10.11      3.04 o 
  -1   5  19        1.96        1.81      3.10 o 
   0   5  19       32.26       34.20      3.09 o 
  -1  -6  20        7.54        5.53      2.57 o 
   0  -6  20        0.67        1.03      2.83 o 
   1  -6  20       16.04       16.40      2.19 o 
  -2  -5  20       20.15       23.80      3.07 o 
  -1  -5  20       12.84       12.83      2.77 o 
   0  -5  20        1.97        0.80      2.43 o 
   1  -5  20       88.41       87.42      2.65 o 
   2  -5  20        0.04       -3.14      3.23 o 
  -2  -4  20       67.11       68.54      4.22 o 
  -1  -4  20       23.37       27.71      2.98 o 
   0  -4  20        1.22        0.83      2.44 o 
   1  -4  20       42.27       47.48      9.02 o 
   2  -4  20        6.32        3.65      2.11 o 
  -3  -3  20        0.45        2.06      2.72 o 
  -2  -3  20        3.51        5.91      3.20 o 
  -1  -3  20        7.58        6.75      1.94 o 
   0  -3  20        1.38        2.06      2.40 o 
   1  -3  20        6.32        8.22      4.77 o 
   2  -3  20        9.30       10.77      2.13 o 
   3  -3  20        4.38        6.16      2.95 o 
  -3  -2  20        5.00        0.38      2.07 o 
  -2  -2  20        0.03        1.00      2.10 o 
  -1  -2  20        7.38        6.84      1.92 o 
   0  -2  20      132.52      135.06      4.15 o 
   1  -2  20        6.41        5.68      2.13 o 
   2  -2  20       25.34       33.31      2.82 o 
   3  -2  20        7.05        7.37      2.12 o 
  -3  -1  20        2.22        2.80      2.01 o 
  -2  -1  20        4.48        4.34      2.51 o 
  -1  -1  20       60.87       58.90      2.87 o 
   0  -1  20        1.64        1.20      1.78 o 
   1  -1  20       14.11       17.35      1.83 o 
   2  -1  20       13.33       18.70      2.41 o 
   3  -1  20        3.69        7.43      2.74 o 
  -3   0  20       19.96       25.79      1.71 o 
  -2   0  20       32.74       32.32      1.84 o 
  -1   0  20        0.78       -0.64      1.66 o 
   0   0  20        0.11       -0.48      1.83 o 
   1   0  20        0.44        0.06      1.81 o 
   2   0  20        1.28        2.14      1.76 o 
   3   0  20        7.65        5.83      2.81 o 
  -3   1  20       11.16       14.54      2.08 o 
  -2   1  20        0.17        1.45      1.77 o 
  -1   1  20       11.31        9.41      2.21 o 
   0   1  20       32.58       32.12      2.04 o 
   1   1  20       11.49        8.56      1.82 o 
   2   1  20       23.89       27.15      3.03 o 
  -3   2  20       15.32       12.43      1.98 o 
  -2   2  20        0.26        1.19      2.25 o 
  -1   2  20       14.53       15.79      2.59 o 
   0   2  20       78.32       70.58      2.71 o 
   1   2  20        0.28       -2.59      3.22 o 
   2   2  20       40.80       57.47      2.95 o 
  -3   3  20       18.61       22.40      2.95 o 
  -2   3  20        0.81       -0.25      2.99 o 
  -1   3  20        9.14        6.91      2.48 o 
   0   3  20        6.65       13.15      3.88 o 
   1   3  20        9.31       14.81      3.14 o 
  -2   4  20        6.64        8.11      3.10 o 
  -1   4  20        0.23        5.75      5.11 o 
   0   4  20       24.40       24.57      3.17 o 
  -1  -5  21        6.11        6.73      2.05 o 
   0  -5  21        0.00       -2.13      2.85 o 
   1  -5  21      102.52      104.68      3.99 o 
  -2  -4  21        1.78        3.36      1.95 o 
  -1  -4  21        0.57       -2.37      3.81 o 
   0  -4  21        7.93       11.70      2.34 o 
   1  -4  21        0.94        0.00      2.43 o 
   2  -4  21        7.91       10.71      2.88 o 
  -2  -3  21        0.44        2.12      3.08 o 
  -1  -3  21        2.18        2.25      1.90 o 
   0  -3  21       66.27       62.98      2.49 o 
   1  -3  21        1.54        1.02      2.42 o 
   2  -3  21       10.81       13.50      4.37 o 
  -3  -2  21        0.65        3.46      2.63 o 
  -2  -2  21        2.69        0.55      1.87 o 
  -1  -2  21       29.49       31.14      1.59 o 
   0  -2  21       12.62       11.07      1.67 o 
   1  -2  21        4.48        4.95      1.97 o 
   2  -2  21       13.84       14.72      1.76 o 
  -3  -1  21       14.62       17.31      1.92 o 
  -2  -1  21       10.26        8.05      2.05 o 
  -1  -1  21       23.50       22.55      1.55 o 
   0  -1  21        6.19        7.76      1.71 o 
   1  -1  21       12.67       13.38      1.77 o 
   2  -1  21        0.38       -1.14      1.74 o 
  -3   0  21       14.65       19.29      2.53 o 
  -2   0  21        0.02        1.02      2.38 o 
  -1   0  21        0.61       -0.95      1.84 o 
   0   0  21       22.21       24.85      1.81 o 
   1   0  21        5.12        6.60      2.06 o 
   2   0  21       14.36       21.15      3.11 o 
  -3   1  21        6.50        7.17      2.13 o 
  -2   1  21        8.12        6.80      1.71 o 
  -1   1  21        8.30        6.38      2.16 o 
   0   1  21       32.35       32.50      1.91 o 
   1   1  21       10.77       10.15      1.84 o 
   2   1  21        3.60        4.45      3.11 o 
  -2   2  21        6.14       10.67      3.14 o 
  -1   2  21        4.90        2.08      3.15 o 
   0   2  21       37.02       25.16      3.34 o 
   1   2  21        4.10       -1.16      3.59 o 
  -2   3  21       18.60       24.59      2.87 o 
  -1   3  21        0.50       -0.32      2.55 o 
   0   3  21       10.80       14.19      3.51 o 
   0  -5  22        2.34        5.16      2.62 o 
  -1  -4  22       11.21        9.97      1.83 o 
   0  -4  22        0.63        2.45      1.64 o 
   1  -4  22       30.70       31.94      1.89 o 
  -2  -3  22       12.47       16.52      2.33 o 
  -1  -3  22        8.97        7.96      1.56 o 
   0  -3  22       61.44       59.05      3.05 o 
   1  -3  22        0.74       -0.61      1.92 o 
   2  -3  22        3.17        0.38      3.15 o 
  -2  -2  22        3.80        3.79      2.96 o 
  -1  -2  22       18.26       18.36      2.23 o 
   0  -2  22        0.12       -1.93      1.93 o 
   1  -2  22        1.81        0.59      1.93 o 
   2  -2  22        8.69        9.43      2.84 o 
  -2  -1  22        7.80        5.07      1.75 o 
  -1  -1  22        5.93        5.16      1.74 o 
   0  -1  22        2.28        3.26      1.71 o 
   1  -1  22        0.36       -0.14      1.90 o 
   2  -1  22        3.54       -1.33      2.47 o 
  -2   0  22       15.02       18.11      1.76 o 
  -1   0  22        3.82        3.68      2.12 o 
   0   0  22       25.38       25.68      1.78 o 
   1   0  22       20.13       17.93      2.91 o 
  -2   1  22       14.69       18.90      3.01 o 
  -1   1  22        6.27        6.12      2.98 o 
   0   1  22       24.01       26.54      2.10 o 
  -2   2  22       25.28       31.92      2.96 o 
  -1   2  22        0.29        0.00      3.00 o 
   0   2  22        7.48       13.59      8.55 o 
   0  -4  23        0.70        2.89      2.33 o 
  -1  -3  23        7.41        7.65      2.67 o 
   0  -3  23       18.21       17.89      2.28 o 
   1  -3  23        0.19        1.74      1.90 o 
  -1  -2  23        9.78       11.40      1.73 o 
   0  -2  23        0.24        0.23      1.69 o 
   1  -2  23        0.02       -0.45      1.85 o 
  -2  -1  23        3.21        1.41      2.60 o 
  -1  -1  23        0.23        1.98      2.08 o 
   0  -1  23        8.05        4.55      1.96 o 
   1  -1  23       10.70       10.09      1.91 o 
  -2   0  23        5.39        7.80      2.71 o 
  -1   0  23        0.27       -2.07      2.07 o 
   0   0  23       10.42       13.40      2.00 o 
   1   0  23       21.73       19.59      2.47 o 
  -1   1  23        0.66        0.83      3.08 o 
   0   1  23        8.31        0.00      3.22 o 
                                                 
